# Supplementary material for: Increased Diversity and Introduction of Multidrug-Resistant Strains of Neisseria gonorrhoeae Following Cessation of COVID-19 Pandemic–Related Travel Restrictions: An Observational Genomic Epidemiologic Study
Source: J Infect Dis. 2026 Feb 12;233(5):e1130–40. doi: 10.1093/infdis/jiag097 (PMC13175631; doi:10.1093/infdis/jiag097)
Supplement: jiag097_Supplementary_Data [file jiag097_supplementary_data.zip]

Archive with 7 entries (7 files):
- Supplementary_Figure1_cgMLST_loci.pdf
- Supplementary_Figure2_interstate_cgMLST_phylogeny.pdf
- Supplementary_Figure3_HealthServicesRespresented.pdf
- Supplementary_Figure4_topNG-STAR_cgMLST_h30.pdf
- Supplementary_Table1_topNG-STAR_molecular_markers.xlsx
- Supplementary_Table3_SRA_list_samples.xlsx
- Supplementaty_Table2_Interstate_NGSTAR_isolate_enhanced_epi.xlsx
