# Supplementary material for: Increased Diversity and Introduction of Multidrug-Resistant Strains of Neisseria gonorrhoeae Following Cessation of COVID-19 Pandemic–Related Travel Restrictions: An Observational Genomic Epidemiologic Study
Source: J Infect Dis. 2026 Feb 12;233(5):e1130–40. doi: 10.1093/infdis/jiag097 (PMC13175631; doi:10.1093/infdis/jiag097)
Supplement: jiag097_Supplementary_Data [file jiag097_supplementary_data.zip › Supplementary_Table1_topNG-STAR_molecular_markers.xlsx]

## Sheet: Sheet1
Supplemetary Table 1: Molecular AMR Markers for the predominant NG-STAR types in SA present during the study period.
NG-STAR	penA	mtrR	porB	ponA	gyrA	parC	23S
38	Type XIII NonMosaic; A501V, A517G	-35A Del, G45D	G120K, A121D	L421P	S91F, D95G	D86N	WT
231	Type II NonMosaic; A517G	A39T	WT	WT	WT	WT	WT
442	Type II NonMosaic; A517G	-35A Del	WT	L421P	WT	WT	WT
1038	Type 93 SemiMosaic	G45D	A121S	WT	WT	WT	C2611T
1805	WT	WT	porB1a	WT	WT	WT	WT
1969	Type V Nonmosaic; A517G, G543S	Meningitidis-like promoter, A39T	WT	L421P	S91F, D95A	S87R	WT
2655	Type 93 SemiMosaic	G45D	A121S	WT	WT	WT	WT
3333	Type 166 Mosaic; N513Y	A39T	WT	WT	S91F, D95A	D86N	WT
4463	Type XXXIV Mosaic; N513Y	-35A Del	WT	WT	S91F, D95A	S87R	WT
5507	Type 166 Mosaic; N513Y	A39T	WT	WT	WT	WT	WT
5508	Type XIV NonMosaic; A517G	A39T	porB1a	WT	S91F, D95G	D86N	WT
5516	Type II NonMosaic; A517G	A39T	WT	WT	WT	WT	WT
5531	Type II NonMosaic; A517G	Meningitidis-like promoter	WT	WT	WT	WT	WT
