# Supplementary material for: Increased Diversity and Introduction of Multidrug-Resistant Strains of Neisseria gonorrhoeae Following Cessation of COVID-19 Pandemic–Related Travel Restrictions: An Observational Genomic Epidemiologic Study
Source: J Infect Dis. 2026 Feb 12;233(5):e1130–40. doi: 10.1093/infdis/jiag097 (PMC13175631; doi:10.1093/infdis/jiag097)
Supplement: jiag097_Supplementary_Data [file jiag097_supplementary_data.zip › Supplementary_Table3_SRA_list_samples.xlsx]

## Sheet: Sheet1
sequence_id	collection_year	R1	R2	accession	message	sample_name	sample_title	bioproject_accession
2127817181	2021	2127817181_R1.fastq.gz	2127817181_R2.fastq.gz	SAMN51801362	Successfully loaded	2127817181		PRJNA1332940
2128014793	2021	2128014793_R1.fastq.gz	2128014793_R2.fastq.gz	SAMN51801363	Successfully loaded	2128014793		PRJNA1332940
2128111403A	2021	2128111403A_R1.fastq.gz	2128111403A_R2.fastq.gz	SAMN51801364	Successfully loaded	2128111403A		PRJNA1332940
2128114132	2021	2128114132_R1.fastq.gz	2128114132_R2.fastq.gz	SAMN51801365	Successfully loaded	2128114132		PRJNA1332940
2128514620A	2021	2128514620A_R1.fastq.gz	2128514620A_R2.fastq.gz	SAMN51801366	Successfully loaded	2128514620A		PRJNA1332940
2128517447	2021	2128517447_R1.fastq.gz	2128517447_R2.fastq.gz	SAMN51801367	Successfully loaded	2128517447		PRJNA1332940
2128617809A	2021	2128617809A_R1.fastq.gz	2128617809A_R2.fastq.gz	SAMN51801368	Successfully loaded	2128617809A		PRJNA1332940
2129111272	2021	2129111272_R1.fastq.gz	2129111272_R2.fastq.gz	SAMN51801369	Successfully loaded	2129111272		PRJNA1332940
2129211761	2021	2129211761_R1.fastq.gz	2129211761_R2.fastq.gz	SAMN51801370	Successfully loaded	2129211761		PRJNA1332940
2129415907A	2021	2129415907A_R1.fastq.gz	2129415907A_R2.fastq.gz	SAMN51801371	Successfully loaded	2129415907A		PRJNA1332940
2129513941	2021	2129513941_R1.fastq.gz	2129513941_R2.fastq.gz	SAMN51801372	Successfully loaded	2129513941		PRJNA1332940
2129814408A	2021	2129814408A_R1.fastq.gz	2129814408A_R2.fastq.gz	SAMN51801373	Successfully loaded	2129814408A		PRJNA1332940
2129815834	2021	2129815834_R1.fastq.gz	2129815834_R2.fastq.gz	SAMN51801374	Successfully loaded	2129815834		PRJNA1332940
2129913576A	2021	2129913576A_R1.fastq.gz	2129913576A_R2.fastq.gz	SAMN51801375	Successfully loaded	2129913576A		PRJNA1332940
2130015160	2021	2130015160_R1.fastq.gz	2130015160_R2.fastq.gz	SAMN51801376	Successfully loaded	2130015160		PRJNA1332940
2130112414	2021	2130112414_R1.fastq.gz	2130112414_R2.fastq.gz	SAMN51801377	Successfully loaded	2130112414		PRJNA1332940
2130208673	2021	2130208673_R1.fastq.gz	2130208673_R2.fastq.gz	SAMN51801378	Successfully loaded	2130208673		PRJNA1332940
2130613691	2021	2130613691_R1.fastq.gz	2130613691_R2.fastq.gz	SAMN51801379	Successfully loaded	2130613691		PRJNA1332940
2130815205	2021	2130815205_R1.fastq.gz	2130815205_R2.fastq.gz	SAMN51801380	Successfully loaded	2130815205		PRJNA1332940
2130815275	2021	2130815275_R1.fastq.gz	2130815275_R2.fastq.gz	SAMN51801381	Successfully loaded	2130815275		PRJNA1332940
2131515553B	2021	2131515553B_R1.fastq.gz	2131515553B_R2.fastq.gz	SAMN51801382	Successfully loaded	2131515553B		PRJNA1332940
2131917849	2021	2131917849_R1.fastq.gz	2131917849_R2.fastq.gz	SAMN51801383	Successfully loaded	2131917849		PRJNA1332940
2132013914	2021	2132013914_R1.fastq.gz	2132013914_R2.fastq.gz	SAMN51801384	Successfully loaded	2132013914		PRJNA1332940
2132115533	2021	2132115533_R1.fastq.gz	2132115533_R2.fastq.gz	SAMN51801385	Successfully loaded	2132115533		PRJNA1332940
2132816688	2021	2132816688_R1.fastq.gz	2132816688_R2.fastq.gz	SAMN51801386	Successfully loaded	2132816688		PRJNA1332940
2132816926	2021	2132816926_R1.fastq.gz	2132816926_R2.fastq.gz	SAMN51801387	Successfully loaded	2132816926		PRJNA1332940
2132915359	2021	2132915359_R1.fastq.gz	2132915359_R2.fastq.gz	SAMN51801388	Successfully loaded	2132915359		PRJNA1332940
2132915740	2021	2132915740_R1.fastq.gz	2132915740_R2.fastq.gz	SAMN51801389	Successfully loaded	2132915740		PRJNA1332940
2133320400	2021	2133320400_R1.fastq.gz	2133320400_R2.fastq.gz	SAMN51801390	Successfully loaded	2133320400		PRJNA1332940
2133412290	2021	2133412290_R1.fastq.gz	2133412290_R2.fastq.gz	SAMN51801391	Successfully loaded	2133412290		PRJNA1332940
2133611215	2021	2133611215_R1.fastq.gz	2133611215_R2.fastq.gz	SAMN51801392	Successfully loaded	2133611215		PRJNA1332940
2133721555	2021	2133721555_R1.fastq.gz	2133721555_R2.fastq.gz	SAMN51801393	Successfully loaded	2133721555		PRJNA1332940
2134119590	2021	2134119590_R1.fastq.gz	2134119590_R2.fastq.gz	SAMN51801394	Successfully loaded	2134119590		PRJNA1332940
2134120239A	2021	2134120239A_R1.fastq.gz	2134120239A_R2.fastq.gz	SAMN51801395	Successfully loaded	2134120239A		PRJNA1332940
2134122784B	2021	2134122784B_R1.fastq.gz	2134122784B_R2.fastq.gz	SAMN51801396	Successfully loaded	2134122784B		PRJNA1332940
2134211499	2021	2134211499_R1.fastq.gz	2134211499_R2.fastq.gz	SAMN51801397	Successfully loaded	2134211499		PRJNA1332940
2134318964B	2021	2134318964B_R1.fastq.gz	2134318964B_R2.fastq.gz	SAMN51801398	Successfully loaded	2134318964B		PRJNA1332940
2134717851A	2021	2134717851A_R1.fastq.gz	2134717851A_R2.fastq.gz	SAMN51801399	Successfully loaded	2134717851A		PRJNA1332940
2134725989	2021	2134725989_R1.fastq.gz	2134725989_R2.fastq.gz	SAMN51801400	Successfully loaded	2134725989		PRJNA1332940
2134727423	2021	2134727423_R1.fastq.gz	2134727423_R2.fastq.gz	SAMN51801401	Successfully loaded	2134727423		PRJNA1332940
2134825762A	2021	2134825762A_R1.fastq.gz	2134825762A_R2.fastq.gz	SAMN51801402	Successfully loaded	2134825762A		PRJNA1332940
2134825771	2021	2134825771_R1.fastq.gz	2134825771_R2.fastq.gz	SAMN51801403	Successfully loaded	2134825771		PRJNA1332940
2134923446A	2021	2134923446A_R1.fastq.gz	2134923446A_R2.fastq.gz	SAMN51801404	Successfully loaded	2134923446A		PRJNA1332940
2134926725A	2021	2134926725A_R1.fastq.gz	2134926725A_R2.fastq.gz	SAMN51801405	Successfully loaded	2134926725A		PRJNA1332940
2135025545	2021	2135025545_R1.fastq.gz	2135025545_R2.fastq.gz	SAMN51801406	Successfully loaded	2135025545		PRJNA1332940
2135724048	2021	2135724048_R1.fastq.gz	2135724048_R2.fastq.gz	SAMN51801407	Successfully loaded	2135724048		PRJNA1332940
2135815485A	2021	2135815485A_R1.fastq.gz	2135815485A_R2.fastq.gz	SAMN51801408	Successfully loaded	2135815485A		PRJNA1332940
2136328127A	2021	2136328127A_R1.fastq.gz	2136328127A_R2.fastq.gz	SAMN51801409	Successfully loaded	2136328127A		PRJNA1332940
2136328128A	2021	2136328128A_R1.fastq.gz	2136328128A_R2.fastq.gz	SAMN51801410	Successfully loaded	2136328128A		PRJNA1332940
2136418355A	2021	2136418355A_R1.fastq.gz	2136418355A_R2.fastq.gz	SAMN51801411	Successfully loaded	2136418355A		PRJNA1332940
2136418389A	2021	2136418389A_R1.fastq.gz	2136418389A_R2.fastq.gz	SAMN51801412	Successfully loaded	2136418389A		PRJNA1332940
2136425049A	2021	2136425049A_R1.fastq.gz	2136425049A_R2.fastq.gz	SAMN51801413	Successfully loaded	2136425049A		PRJNA1332940
218813983	2022	218813983_R1.fastq.gz	218813983_R2.fastq.gz	SAMN51801414	Successfully loaded	218813983		PRJNA1332940
2200523949	2022	2200523949_R1.fastq.gz	2200523949_R2.fastq.gz	SAMN51801415	Successfully loaded	2200523949		PRJNA1332940
2200624930	2022	2200624930_R1.fastq.gz	2200624930_R2.fastq.gz	SAMN51801416	Successfully loaded	2200624930		PRJNA1332940
2200717080A	2022	2200717080A_R1.fastq.gz	2200717080A_R2.fastq.gz	SAMN51801417	Successfully loaded	2200717080A		PRJNA1332940
2200721658	2022	2200721658_R1.fastq.gz	2200721658_R2.fastq.gz	SAMN51801418	Successfully loaded	2200721658		PRJNA1332940
2200722041	2022	2200722041_R1.fastq.gz	2200722041_R2.fastq.gz	SAMN51801419	Successfully loaded	2200722041		PRJNA1332940
2201015516	2022	2201015516_R1.fastq.gz	2201015516_R2.fastq.gz	SAMN51801420	Successfully loaded	2201015516		PRJNA1332940
2201020104	2022	2201020104_R1.fastq.gz	2201020104_R2.fastq.gz	SAMN51801421	Successfully loaded	2201020104		PRJNA1332940
2201118520	2022	2201118520_R1.fastq.gz	2201118520_R2.fastq.gz	SAMN51801422	Successfully loaded	2201118520		PRJNA1332940
2201221913	2022	2201221913_R1.fastq.gz	2201221913_R2.fastq.gz	SAMN51801423	Successfully loaded	2201221913		PRJNA1332940
2201420964	2022	2201420964_R1.fastq.gz	2201420964_R2.fastq.gz	SAMN51801424	Successfully loaded	2201420964		PRJNA1332940
2201423078A	2022	2201423078A_R1.fastq.gz	2201423078A_R2.fastq.gz	SAMN51801425	Successfully loaded	2201423078A		PRJNA1332940
2201600155A	2022	2201600155A_R1.fastq.gz	2201600155A_R2.fastq.gz	SAMN51801426	Successfully loaded	2201600155A		PRJNA1332940
2201720734	2022	2201720734_R1.fastq.gz	2201720734_R2.fastq.gz	SAMN51801427	Successfully loaded	2201720734		PRJNA1332940
2201721799	2022	2201721799_R1.fastq.gz	2201721799_R2.fastq.gz	SAMN51801428	Successfully loaded	2201721799		PRJNA1332940
2201818264	2022	2201818264_R1.fastq.gz	2201818264_R2.fastq.gz	SAMN51801429	Successfully loaded	2201818264		PRJNA1332940
2201918326	2022	2201918326_R1.fastq.gz	2201918326_R2.fastq.gz	SAMN51801430	Successfully loaded	2201918326		PRJNA1332940
2202000287	2022	2202000287_R1.fastq.gz	2202000287_R2.fastq.gz	SAMN51801431	Successfully loaded	2202000287		PRJNA1332940
2202014945	2022	2202014945_R1.fastq.gz	2202014945_R2.fastq.gz	SAMN51801432	Successfully loaded	2202014945		PRJNA1332940
2202113141	2022	2202113141_R1.fastq.gz	2202113141_R2.fastq.gz	SAMN51801433	Successfully loaded	2202113141		PRJNA1332940
2202118320A	2022	2202118320A_R1.fastq.gz	2202118320A_R2.fastq.gz	SAMN51801434	Successfully loaded	2202118320A		PRJNA1332940
2202417705	2022	2202417705_R1.fastq.gz	2202417705_R2.fastq.gz	SAMN51801435	Successfully loaded	2202417705		PRJNA1332940
2202417742	2022	2202417742_R1.fastq.gz	2202417742_R2.fastq.gz	SAMN51801436	Successfully loaded	2202417742		PRJNA1332940
2202420885A	2022	2202420885A_R1.fastq.gz	2202420885A_R2.fastq.gz	SAMN51801437	Successfully loaded	2202420885A		PRJNA1332940
2202513482	2022	2202513482_R1.fastq.gz	2202513482_R2.fastq.gz	SAMN51801438	Successfully loaded	2202513482		PRJNA1332940
2202519513	2022	2202519513_R1.fastq.gz	2202519513_R2.fastq.gz	SAMN51801439	Successfully loaded	2202519513		PRJNA1332940
2203111274	2022	2203111274_R1.fastq.gz	2203111274_R2.fastq.gz	SAMN51801440	Successfully loaded	2203111274		PRJNA1332940
2203114877A	2022	2203114877A_R1.fastq.gz	2203114877A_R2.fastq.gz	SAMN51801441	Successfully loaded	2203114877A		PRJNA1332940
2203114932A	2022	2203114932A_R1.fastq.gz	2203114932A_R2.fastq.gz	SAMN51801442	Successfully loaded	2203114932A		PRJNA1332940
2203212007	2022	2203212007_R1.fastq.gz	2203212007_R2.fastq.gz	SAMN51801443	Successfully loaded	2203212007		PRJNA1332940
2203216686A	2022	2203216686A_R1.fastq.gz	2203216686A_R2.fastq.gz	SAMN51801444	Successfully loaded	2203216686A		PRJNA1332940
2203216718A	2022	2203216718A_R1.fastq.gz	2203216718A_R2.fastq.gz	SAMN51801445	Successfully loaded	2203216718A		PRJNA1332940
2203316501	2022	2203316501_R1.fastq.gz	2203316501_R2.fastq.gz	SAMN51801446	Successfully loaded	2203316501		PRJNA1332940
2203318945A	2022	2203318945A_R1.fastq.gz	2203318945A_R2.fastq.gz	SAMN51801447	Successfully loaded	2203318945A		PRJNA1332940
2203705421	2022	2203705421_R1.fastq.gz	2203705421_R2.fastq.gz	SAMN51801448	Successfully loaded	2203705421		PRJNA1332940
2203818025	2022	2203818025_R1.fastq.gz	2203818025_R2.fastq.gz	SAMN51801449	Successfully loaded	2203818025		PRJNA1332940
2203915964	2022	2203915964_R1.fastq.gz	2203915964_R2.fastq.gz	SAMN51801450	Successfully loaded	2203915964		PRJNA1332940
2204013232A	2022	2204013232A_R1.fastq.gz	2204013232A_R2.fastq.gz	SAMN51801451	Successfully loaded	2204013232A		PRJNA1332940
2204015620	2022	2204015620_R1.fastq.gz	2204015620_R2.fastq.gz	SAMN51801452	Successfully loaded	2204015620		PRJNA1332940
2204115428	2022	2204115428_R1.fastq.gz	2204115428_R2.fastq.gz	SAMN51801453	Successfully loaded	2204115428		PRJNA1332940
2204115552	2022	2204115552_R1.fastq.gz	2204115552_R2.fastq.gz	SAMN51801454	Successfully loaded	2204115552		PRJNA1332940
2204115827	2022	2204115827_R1.fastq.gz	2204115827_R2.fastq.gz	SAMN51801455	Successfully loaded	2204115827		PRJNA1332940
2204214639	2022	2204214639_R1.fastq.gz	2204214639_R2.fastq.gz	SAMN51801456	Successfully loaded	2204214639		PRJNA1332940
2204217677A	2022	2204217677A_R1.fastq.gz	2204217677A_R2.fastq.gz	SAMN51801457	Successfully loaded	2204217677A		PRJNA1332940
2204512165	2022	2204512165_R1.fastq.gz	2204512165_R2.fastq.gz	SAMN51801458	Successfully loaded	2204512165		PRJNA1332940
2204616161	2022	2204616161_R1.fastq.gz	2204616161_R2.fastq.gz	SAMN51801459	Successfully loaded	2204616161		PRJNA1332940
2204617226	2022	2204617226_R1.fastq.gz	2204617226_R2.fastq.gz	SAMN51801460	Successfully loaded	2204617226		PRJNA1332940
2204816863	2022	2204816863_R1.fastq.gz	2204816863_R2.fastq.gz	SAMN51801461	Successfully loaded	2204816863		PRJNA1332940
2204915624	2022	2204915624_R1.fastq.gz	2204915624_R2.fastq.gz	SAMN51801462	Successfully loaded	2204915624		PRJNA1332940
2204916326	2022	2204916326_R1.fastq.gz	2204916326_R2.fastq.gz	SAMN51801463	Successfully loaded	2204916326		PRJNA1332940
2205213533	2022	2205213533_R1.fastq.gz	2205213533_R2.fastq.gz	SAMN51801464	Successfully loaded	2205213533		PRJNA1332940
2205214585A	2022	2205214585A_R1.fastq.gz	2205214585A_R2.fastq.gz	SAMN51801465	Successfully loaded	2205214585A		PRJNA1332940
2205217570	2022	2205217570_R1.fastq.gz	2205217570_R2.fastq.gz	SAMN51801466	Successfully loaded	2205217570		PRJNA1332940
2205217572	2022	2205217572_R1.fastq.gz	2205217572_R2.fastq.gz	SAMN51801467	Successfully loaded	2205217572		PRJNA1332940
2205220278A	2022	2205220278A_R1.fastq.gz	2205220278A_R2.fastq.gz	SAMN51801468	Successfully loaded	2205220278A		PRJNA1332940
2205220319A	2022	2205220319A_R1.fastq.gz	2205220319A_R2.fastq.gz	SAMN51801469	Successfully loaded	2205220319A		PRJNA1332940
2205222041A	2022	2205222041A_R1.fastq.gz	2205222041A_R2.fastq.gz	SAMN51801470	Successfully loaded	2205222041A		PRJNA1332940
2205318012	2022	2205318012_R1.fastq.gz	2205318012_R2.fastq.gz	SAMN51801471	Successfully loaded	2205318012		PRJNA1332940
2205318359	2022	2205318359_R1.fastq.gz	2205318359_R2.fastq.gz	SAMN51801472	Successfully loaded	2205318359		PRJNA1332940
2205318538	2022	2205318538_R1.fastq.gz	2205318538_R2.fastq.gz	SAMN51801473	Successfully loaded	2205318538		PRJNA1332940
2205417813A	2022	2205417813A_R1.fastq.gz	2205417813A_R2.fastq.gz	SAMN51801474	Successfully loaded	2205417813A		PRJNA1332940
2205419010	2022	2205419010_R1.fastq.gz	2205419010_R2.fastq.gz	SAMN51801475	Successfully loaded	2205419010		PRJNA1332940
2205420583A	2022	2205420583A_R1.fastq.gz	2205420583A_R2.fastq.gz	SAMN51801476	Successfully loaded	2205420583A		PRJNA1332940
2205615037	2022	2205615037_R1.fastq.gz	2205615037_R2.fastq.gz	SAMN51801477	Successfully loaded	2205615037		PRJNA1332940
2205615557	2022	2205615557_R1.fastq.gz	2205615557_R2.fastq.gz	SAMN51801478	Successfully loaded	2205615557		PRJNA1332940
2205615896	2022	2205615896_R1.fastq.gz	2205615896_R2.fastq.gz	SAMN51801479	Successfully loaded	2205615896		PRJNA1332940
2205619320A	2022	2205619320A_R1.fastq.gz	2205619320A_R2.fastq.gz	SAMN51801480	Successfully loaded	2205619320A		PRJNA1332940
2205921950	2022	2205921950_R1.fastq.gz	2205921950_R2.fastq.gz	SAMN51801481	Successfully loaded	2205921950		PRJNA1332940
2206119038	2022	2206119038_R1.fastq.gz	2206119038_R2.fastq.gz	SAMN51801482	Successfully loaded	2206119038		PRJNA1332940
2206119089	2022	2206119089_R1.fastq.gz	2206119089_R2.fastq.gz	SAMN51801483	Successfully loaded	2206119089		PRJNA1332940
2206119460	2022	2206119460_R1.fastq.gz	2206119460_R2.fastq.gz	SAMN51801484	Successfully loaded	2206119460		PRJNA1332940
2206121310	2022	2206121310_R1.fastq.gz	2206121310_R2.fastq.gz	SAMN51801485	Successfully loaded	2206121310		PRJNA1332940
2206317639	2022	2206317639_R1.fastq.gz	2206317639_R2.fastq.gz	SAMN51801486	Successfully loaded	2206317639		PRJNA1332940
2206511998A	2022	2206511998A_R1.fastq.gz	2206511998A_R2.fastq.gz	SAMN51801487	Successfully loaded	2206511998A		PRJNA1332940
2206722425A	2022	2206722425A_R1.fastq.gz	2206722425A_R2.fastq.gz	SAMN51801488	Successfully loaded	2206722425A		PRJNA1332940
2206908695	2022	2206908695_R1.fastq.gz	2206908695_R2.fastq.gz	SAMN51801489	Successfully loaded	2206908695		PRJNA1332940
2206918010	2022	2206918010_R1.fastq.gz	2206918010_R2.fastq.gz	SAMN51801490	Successfully loaded	2206918010		PRJNA1332940
2206921620A	2022	2206921620A_R1.fastq.gz	2206921620A_R2.fastq.gz	SAMN51801491	Successfully loaded	2206921620A		PRJNA1332940
2207018772A	2022	2207018772A_R1.fastq.gz	2207018772A_R2.fastq.gz	SAMN51801492	Successfully loaded	2207018772A		PRJNA1332940
2207113894B	2022	2207113894B_R1.fastq.gz	2207113894B_R2.fastq.gz	SAMN51801493	Successfully loaded	2207113894B		PRJNA1332940
2207421415	2022	2207421415_R1.fastq.gz	2207421415_R2.fastq.gz	SAMN51801494	Successfully loaded	2207421415		PRJNA1332940
2207422132	2022	2207422132_R1.fastq.gz	2207422132_R2.fastq.gz	SAMN51801495	Successfully loaded	2207422132		PRJNA1332940
2207423912	2022	2207423912_R1.fastq.gz	2207423912_R2.fastq.gz	SAMN51801496	Successfully loaded	2207423912		PRJNA1332940
2207425015A	2022	2207425015A_R1.fastq.gz	2207425015A_R2.fastq.gz	SAMN51801497	Successfully loaded	2207425015A		PRJNA1332940
2207620792	2022	2207620792_R1.fastq.gz	2207620792_R2.fastq.gz	SAMN51801498	Successfully loaded	2207620792		PRJNA1332940
2207621493	2022	2207621493_R1.fastq.gz	2207621493_R2.fastq.gz	SAMN51801499	Successfully loaded	2207621493		PRJNA1332940
2207622892A	2022	2207622892A_R1.fastq.gz	2207622892A_R2.fastq.gz	SAMN51801500	Successfully loaded	2207622892A		PRJNA1332940
2207715852	2022	2207715852_R1.fastq.gz	2207715852_R2.fastq.gz	SAMN51801501	Successfully loaded	2207715852		PRJNA1332940
2207909906	2022	2207909906_R1.fastq.gz	2207909906_R2.fastq.gz	SAMN51801502	Successfully loaded	2207909906		PRJNA1332940
2208020182A	2022	2208020182A_R1.fastq.gz	2208020182A_R2.fastq.gz	SAMN51801503	Successfully loaded	2208020182A		PRJNA1332940
2208124891A	2022	2208124891A_R1.fastq.gz	2208124891A_R2.fastq.gz	SAMN51801504	Successfully loaded	2208124891A		PRJNA1332940
2208416442	2022	2208416442_R1.fastq.gz	2208416442_R2.fastq.gz	SAMN51801505	Successfully loaded	2208416442		PRJNA1332940
2208820610A	2022	2208820610A_R1.fastq.gz	2208820610A_R2.fastq.gz	SAMN51801506	Successfully loaded	2208820610A		PRJNA1332940
2208820661A	2022	2208820661A_R1.fastq.gz	2208820661A_R2.fastq.gz	SAMN51801507	Successfully loaded	2208820661A		PRJNA1332940
2208821034	2022	2208821034_R1.fastq.gz	2208821034_R2.fastq.gz	SAMN51801508	Successfully loaded	2208821034		PRJNA1332940
2208821436	2022	2208821436_R1.fastq.gz	2208821436_R2.fastq.gz	SAMN51801509	Successfully loaded	2208821436		PRJNA1332940
2208825431A	2022	2208825431A_R1.fastq.gz	2208825431A_R2.fastq.gz	SAMN51801510	Successfully loaded	2208825431A		PRJNA1332940
2209014553A	2022	2209014553A_R1.fastq.gz	2209014553A_R2.fastq.gz	SAMN51801511	Successfully loaded	2209014553A		PRJNA1332940
2209214271	2022	2209214271_R1.fastq.gz	2209214271_R2.fastq.gz	SAMN51801512	Successfully loaded	2209214271		PRJNA1332940
2209417138	2022	2209417138_R1.fastq.gz	2209417138_R2.fastq.gz	SAMN51801513	Successfully loaded	2209417138		PRJNA1332940
2209422222	2022	2209422222_R1.fastq.gz	2209422222_R2.fastq.gz	SAMN51801514	Successfully loaded	2209422222		PRJNA1332940
2209422310	2022	2209422310_R1.fastq.gz	2209422310_R2.fastq.gz	SAMN51801515	Successfully loaded	2209422310		PRJNA1332940
2209422375	2022	2209422375_R1.fastq.gz	2209422375_R2.fastq.gz	SAMN51801516	Successfully loaded	2209422375		PRJNA1332940
2209425499A	2022	2209425499A_R1.fastq.gz	2209425499A_R2.fastq.gz	SAMN51801517	Successfully loaded	2209425499A		PRJNA1332940
2209425500	2022	2209425500_R1.fastq.gz	2209425500_R2.fastq.gz	SAMN51801518	Successfully loaded	2209425500		PRJNA1332940
2209519007	2022	2209519007_R1.fastq.gz	2209519007_R2.fastq.gz	SAMN51801519	Successfully loaded	2209519007		PRJNA1332940
2209723478A	2022	2209723478A_R1.fastq.gz	2209723478A_R2.fastq.gz	SAMN51801520	Successfully loaded	2209723478A		PRJNA1332940
2210118795	2022	2210118795_R1.fastq.gz	2210118795_R2.fastq.gz	SAMN51801526	Successfully loaded	2210118795		PRJNA1332940
2210119450	2022	2210119450_R1.fastq.gz	2210119450_R2.fastq.gz	SAMN51801527	Successfully loaded	2210119450		PRJNA1332940
2210611420A	2022	2210611420A_R1.fastq.gz	2210611420A_R2.fastq.gz	SAMN51801528	Successfully loaded	2210611420A		PRJNA1332940
2211021667A	2022	2211021667A_R1.fastq.gz	2211021667A_R2.fastq.gz	SAMN51801529	Successfully loaded	2211021667A		PRJNA1332940
2211021668A	2022	2211021668A_R1.fastq.gz	2211021668A_R2.fastq.gz	SAMN51801530	Successfully loaded	2211021668A		PRJNA1332940
2211120003A	2022	2211120003A_R1.fastq.gz	2211120003A_R2.fastq.gz	SAMN51801531	Successfully loaded	2211120003A		PRJNA1332940
2211216658	2022	2211216658_R1.fastq.gz	2211216658_R2.fastq.gz	SAMN51801532	Successfully loaded	2211216658		PRJNA1332940
2211216698	2022	2211216698_R1.fastq.gz	2211216698_R2.fastq.gz	SAMN51801533	Successfully loaded	2211216698		PRJNA1332940
2211305931	2022	2211305931_R1.fastq.gz	2211305931_R2.fastq.gz	SAMN51801534	Successfully loaded	2211305931		PRJNA1332940
2211615467A	2022	2211615467A_R1.fastq.gz	2211615467A_R2.fastq.gz	SAMN51801535	Successfully loaded	2211615467A		PRJNA1332940
2211616732	2022	2211616732_R1.fastq.gz	2211616732_R2.fastq.gz	SAMN51801536	Successfully loaded	2211616732		PRJNA1332940
2211716973	2022	2211716973_R1.fastq.gz	2211716973_R2.fastq.gz	SAMN51801537	Successfully loaded	2211716973		PRJNA1332940
2211717129	2022	2211717129_R1.fastq.gz	2211717129_R2.fastq.gz	SAMN51801538	Successfully loaded	2211717129		PRJNA1332940
2211908060	2022	2211908060_R1.fastq.gz	2211908060_R2.fastq.gz	SAMN51801539	Successfully loaded	2211908060		PRJNA1332940
2212212300	2022	2212212300_R1.fastq.gz	2212212300_R2.fastq.gz	SAMN51801540	Successfully loaded	2212212300		PRJNA1332940
2212314254	2022	2212314254_R1.fastq.gz	2212314254_R2.fastq.gz	SAMN51801541	Successfully loaded	2212314254		PRJNA1332940
2212316306A	2022	2212316306A_R1.fastq.gz	2212316306A_R2.fastq.gz	SAMN51801542	Successfully loaded	2212316306A		PRJNA1332940
2212316517	2022	2212316517_R1.fastq.gz	2212316517_R2.fastq.gz	SAMN51801543	Successfully loaded	2212316517		PRJNA1332940
2212317786	2022	2212317786_R1.fastq.gz	2212317786_R2.fastq.gz	SAMN51801544	Successfully loaded	2212317786		PRJNA1332940
2212515768	2022	2212515768_R1.fastq.gz	2212515768_R2.fastq.gz	SAMN51801545	Successfully loaded	2212515768		PRJNA1332940
2212610684	2022	2212610684_R1.fastq.gz	2212610684_R2.fastq.gz	SAMN51801546	Successfully loaded	2212610684		PRJNA1332940
2212612954	2022	2212612954_R1.fastq.gz	2212612954_R2.fastq.gz	SAMN51801547	Successfully loaded	2212612954		PRJNA1332940
2212613720	2022	2212613720_R1.fastq.gz	2212613720_R2.fastq.gz	SAMN51801548	Successfully loaded	2212613720		PRJNA1332940
2212613978	2022	2212613978_R1.fastq.gz	2212613978_R2.fastq.gz	SAMN51801549	Successfully loaded	2212613978		PRJNA1332940
2212615975	2022	2212615975_R1.fastq.gz	2212615975_R2.fastq.gz	SAMN51801550	Successfully loaded	2212615975		PRJNA1332940
2212617039A	2022	2212617039A_R1.fastq.gz	2212617039A_R2.fastq.gz	SAMN51801551	Successfully loaded	2212617039A		PRJNA1332940
2212915980	2022	2212915980_R1.fastq.gz	2212915980_R2.fastq.gz	SAMN51801552	Successfully loaded	2212915980		PRJNA1332940
2212916089	2022	2212916089_R1.fastq.gz	2212916089_R2.fastq.gz	SAMN51801553	Successfully loaded	2212916089		PRJNA1332940
2212916357	2022	2212916357_R1.fastq.gz	2212916357_R2.fastq.gz	SAMN51801554	Successfully loaded	2212916357		PRJNA1332940
2212916711	2022	2212916711_R1.fastq.gz	2212916711_R2.fastq.gz	SAMN51801555	Successfully loaded	2212916711		PRJNA1332940
2212918039	2022	2212918039_R1.fastq.gz	2212918039_R2.fastq.gz	SAMN51801556	Successfully loaded	2212918039		PRJNA1332940
2212919007A	2022	2212919007A_R1.fastq.gz	2212919007A_R2.fastq.gz	SAMN51801557	Successfully loaded	2212919007A		PRJNA1332940
2213017670B	2022	2213017670B_R1.fastq.gz	2213017670B_R2.fastq.gz	SAMN51801558	Successfully loaded	2213017670B		PRJNA1332940
2213117823	2022	2213117823_R1.fastq.gz	2213117823_R2.fastq.gz	SAMN51801559	Successfully loaded	2213117823		PRJNA1332940
2213118280	2022	2213118280_R1.fastq.gz	2213118280_R2.fastq.gz	SAMN51801560	Successfully loaded	2213118280		PRJNA1332940
2213315433	2022	2213315433_R1.fastq.gz	2213315433_R2.fastq.gz	SAMN51801561	Successfully loaded	2213315433		PRJNA1332940
2213315560	2022	2213315560_R1.fastq.gz	2213315560_R2.fastq.gz	SAMN51801562	Successfully loaded	2213315560		PRJNA1332940
2213714198	2022	2213714198_R1.fastq.gz	2213714198_R2.fastq.gz	SAMN51801563	Successfully loaded	2213714198		PRJNA1332940
2213717748	2022	2213717748_R1.fastq.gz	2213717748_R2.fastq.gz	SAMN51801564	Successfully loaded	2213717748		PRJNA1332940
2213718317	2022	2213718317_R1.fastq.gz	2213718317_R2.fastq.gz	SAMN51801565	Successfully loaded	2213718317		PRJNA1332940
2213718678	2022	2213718678_R1.fastq.gz	2213718678_R2.fastq.gz	SAMN51801566	Successfully loaded	2213718678		PRJNA1332940
2213721115	2022	2213721115_R1.fastq.gz	2213721115_R2.fastq.gz	SAMN51801567	Successfully loaded	2213721115		PRJNA1332940
2214012094	2022	2214012094_R1.fastq.gz	2214012094_R2.fastq.gz	SAMN51801568	Successfully loaded	2214012094		PRJNA1332940
2214012649	2022	2214012649_R1.fastq.gz	2214012649_R2.fastq.gz	SAMN51801569	Successfully loaded	2214012649		PRJNA1332940
2214014073	2022	2214014073_R1.fastq.gz	2214014073_R2.fastq.gz	SAMN51801570	Successfully loaded	2214014073		PRJNA1332940
2214014291	2022	2214014291_R1.fastq.gz	2214014291_R2.fastq.gz	SAMN51801571	Successfully loaded	2214014291		PRJNA1332940
2214106354	2022	2214106354_R1.fastq.gz	2214106354_R2.fastq.gz	SAMN51801572	Successfully loaded	2214106354		PRJNA1332940
2214322189	2022	2214322189_R1.fastq.gz	2214322189_R2.fastq.gz	SAMN51801573	Successfully loaded	2214322189		PRJNA1332940
2214322196	2022	2214322196_R1.fastq.gz	2214322196_R2.fastq.gz	SAMN51801574	Successfully loaded	2214322196		PRJNA1332940
2214418363	2022	2214418363_R1.fastq.gz	2214418363_R2.fastq.gz	SAMN51801575	Successfully loaded	2214418363		PRJNA1332940
2214420409B	2022	2214420409B_R1.fastq.gz	2214420409B_R2.fastq.gz	SAMN51801576	Successfully loaded	2214420409B		PRJNA1332940
2214517006	2022	2214517006_R1.fastq.gz	2214517006_R2.fastq.gz	SAMN51801577	Successfully loaded	2214517006		PRJNA1332940
2214615196	2022	2214615196_R1.fastq.gz	2214615196_R2.fastq.gz	SAMN51801578	Successfully loaded	2214615196		PRJNA1332940
2214615320	2022	2214615320_R1.fastq.gz	2214615320_R2.fastq.gz	SAMN51801579	Successfully loaded	2214615320		PRJNA1332940
2214615508	2022	2214615508_R1.fastq.gz	2214615508_R2.fastq.gz	SAMN51801580	Successfully loaded	2214615508		PRJNA1332940
2214615634	2022	2214615634_R1.fastq.gz	2214615634_R2.fastq.gz	SAMN51801581	Successfully loaded	2214615634		PRJNA1332940
2214616650	2022	2214616650_R1.fastq.gz	2214616650_R2.fastq.gz	SAMN51801582	Successfully loaded	2214616650		PRJNA1332940
2214713759	2022	2214713759_R1.fastq.gz	2214713759_R2.fastq.gz	SAMN51801583	Successfully loaded	2214713759		PRJNA1332940
2214715447	2022	2214715447_R1.fastq.gz	2214715447_R2.fastq.gz	SAMN51801584	Successfully loaded	2214715447		PRJNA1332940
2214716793A	2022	2214716793A_R1.fastq.gz	2214716793A_R2.fastq.gz	SAMN51801585	Successfully loaded	2214716793A		PRJNA1332940
2215012841	2022	2215012841_R1.fastq.gz	2215012841_R2.fastq.gz	SAMN51801586	Successfully loaded	2215012841		PRJNA1332940
2215019092	2022	2215019092_R1.fastq.gz	2215019092_R2.fastq.gz	SAMN51801587	Successfully loaded	2215019092		PRJNA1332940
2215019196	2022	2215019196_R1.fastq.gz	2215019196_R2.fastq.gz	SAMN51801588	Successfully loaded	2215019196		PRJNA1332940
2215118698	2022	2215118698_R1.fastq.gz	2215118698_R2.fastq.gz	SAMN51801589	Successfully loaded	2215118698		PRJNA1332940
2215216328	2022	2215216328_R1.fastq.gz	2215216328_R2.fastq.gz	SAMN51801590	Successfully loaded	2215216328		PRJNA1332940
2215316315	2022	2215316315_R1.fastq.gz	2215316315_R2.fastq.gz	SAMN51801591	Successfully loaded	2215316315		PRJNA1332940
2215316397	2022	2215316397_R1.fastq.gz	2215316397_R2.fastq.gz	SAMN51801592	Successfully loaded	2215316397		PRJNA1332940
2215316961	2022	2215316961_R1.fastq.gz	2215316961_R2.fastq.gz	SAMN51801593	Successfully loaded	2215316961		PRJNA1332940
2215317220	2022	2215317220_R1.fastq.gz	2215317220_R2.fastq.gz	SAMN51801594	Successfully loaded	2215317220		PRJNA1332940
2215411092	2022	2215411092_R1.fastq.gz	2215411092_R2.fastq.gz	SAMN51801595	Successfully loaded	2215411092		PRJNA1332940
2215413459	2022	2215413459_R1.fastq.gz	2215413459_R2.fastq.gz	SAMN51801596	Successfully loaded	2215413459		PRJNA1332940
2215715689	2022	2215715689_R1.fastq.gz	2215715689_R2.fastq.gz	SAMN51801597	Successfully loaded	2215715689		PRJNA1332940
2215719157	2022	2215719157_R1.fastq.gz	2215719157_R2.fastq.gz	SAMN51801598	Successfully loaded	2215719157		PRJNA1332940
2215719715	2022	2215719715_R1.fastq.gz	2215719715_R2.fastq.gz	SAMN51801599	Successfully loaded	2215719715		PRJNA1332940
2215719733	2022	2215719733_R1.fastq.gz	2215719733_R2.fastq.gz	SAMN51801600	Successfully loaded	2215719733		PRJNA1332940
2215915635	2022	2215915635_R1.fastq.gz	2215915635_R2.fastq.gz	SAMN51801601	Successfully loaded	2215915635		PRJNA1332940
2216014437	2022	2216014437_R1.fastq.gz	2216014437_R2.fastq.gz	SAMN51801602	Successfully loaded	2216014437		PRJNA1332940
2216517018A	2022	2216517018A_R1.fastq.gz	2216517018A_R2.fastq.gz	SAMN51801603	Successfully loaded	2216517018A		PRJNA1332940
2216517148A	2022	2216517148A_R1.fastq.gz	2216517148A_R2.fastq.gz	SAMN51801604	Successfully loaded	2216517148A		PRJNA1332940
2216517734	2022	2216517734_R1.fastq.gz	2216517734_R2.fastq.gz	SAMN51801605	Successfully loaded	2216517734		PRJNA1332940
2216519823	2022	2216519823_R1.fastq.gz	2216519823_R2.fastq.gz	SAMN51801606	Successfully loaded	2216519823		PRJNA1332940
2216607915	2022	2216607915_R1.fastq.gz	2216607915_R2.fastq.gz	SAMN51801607	Successfully loaded	2216607915		PRJNA1332940
2216616480	2022	2216616480_R1.fastq.gz	2216616480_R2.fastq.gz	SAMN51801608	Successfully loaded	2216616480		PRJNA1332940
2216616993	2022	2216616993_R1.fastq.gz	2216616993_R2.fastq.gz	SAMN51801609	Successfully loaded	2216616993		PRJNA1332940
2216713140A	2022	2216713140A_R1.fastq.gz	2216713140A_R2.fastq.gz	SAMN51801610	Successfully loaded	2216713140A		PRJNA1332940
2216714048	2022	2216714048_R1.fastq.gz	2216714048_R2.fastq.gz	SAMN51801611	Successfully loaded	2216714048		PRJNA1332940
2216810572	2022	2216810572_R1.fastq.gz	2216810572_R2.fastq.gz	SAMN51801612	Successfully loaded	2216810572		PRJNA1332940
2216814285	2022	2216814285_R1.fastq.gz	2216814285_R2.fastq.gz	SAMN51801613	Successfully loaded	2216814285		PRJNA1332940
2216816679A	2022	2216816679A_R1.fastq.gz	2216816679A_R2.fastq.gz	SAMN51801614	Successfully loaded	2216816679A		PRJNA1332940
2216905295A	2022	2216905295A_R1.fastq.gz	2216905295A_R2.fastq.gz	SAMN51801615	Successfully loaded	2216905295A		PRJNA1332940
2217114772A	2022	2217114772A_R1.fastq.gz	2217114772A_R2.fastq.gz	SAMN51801616	Successfully loaded	2217114772A		PRJNA1332940
2217116313	2022	2217116313_R1.fastq.gz	2217116313_R2.fastq.gz	SAMN51801617	Successfully loaded	2217116313		PRJNA1332940
2217315812	2022	2217315812_R1.fastq.gz	2217315812_R2.fastq.gz	SAMN51801618	Successfully loaded	2217315812		PRJNA1332940
2217316026	2022	2217316026_R1.fastq.gz	2217316026_R2.fastq.gz	SAMN51801619	Successfully loaded	2217316026		PRJNA1332940
2217316271	2022	2217316271_R1.fastq.gz	2217316271_R2.fastq.gz	SAMN51801620	Successfully loaded	2217316271		PRJNA1332940
2217316821	2022	2217316821_R1.fastq.gz	2217316821_R2.fastq.gz	SAMN51801621	Successfully loaded	2217316821		PRJNA1332940
2217317047	2022	2217317047_R1.fastq.gz	2217317047_R2.fastq.gz	SAMN51801622	Successfully loaded	2217317047		PRJNA1332940
2217511132	2022	2217511132_R1.fastq.gz	2217511132_R2.fastq.gz	SAMN51801623	Successfully loaded	2217511132		PRJNA1332940
2217513272	2022	2217513272_R1.fastq.gz	2217513272_R2.fastq.gz	SAMN51801624	Successfully loaded	2217513272		PRJNA1332940
2217513920	2022	2217513920_R1.fastq.gz	2217513920_R2.fastq.gz	SAMN51801625	Successfully loaded	2217513920		PRJNA1332940
2217608096	2022	2217608096_R1.fastq.gz	2217608096_R2.fastq.gz	SAMN51801626	Successfully loaded	2217608096		PRJNA1332940
2218014464	2022	2218014464_R1.fastq.gz	2218014464_R2.fastq.gz	SAMN51801627	Successfully loaded	2218014464		PRJNA1332940
2218016050	2022	2218016050_R1.fastq.gz	2218016050_R2.fastq.gz	SAMN51801628	Successfully loaded	2218016050		PRJNA1332940
2218115409	2022	2218115409_R1.fastq.gz	2218115409_R2.fastq.gz	SAMN51801629	Successfully loaded	2218115409		PRJNA1332940
2218115756	2022	2218115756_R1.fastq.gz	2218115756_R2.fastq.gz	SAMN51801630	Successfully loaded	2218115756		PRJNA1332940
2218115931	2022	2218115931_R1.fastq.gz	2218115931_R2.fastq.gz	SAMN51801631	Successfully loaded	2218115931		PRJNA1332940
2218212260A	2022	2218212260A_R1.fastq.gz	2218212260A_R2.fastq.gz	SAMN51801632	Successfully loaded	2218212260A		PRJNA1332940
2218515916	2022	2218515916_R1.fastq.gz	2218515916_R2.fastq.gz	SAMN51801633	Successfully loaded	2218515916		PRJNA1332940
2218612756A	2022	2218612756A_R1.fastq.gz	2218612756A_R2.fastq.gz	SAMN51801634	Successfully loaded	2218612756A		PRJNA1332940
2218617057	2022	2218617057_R1.fastq.gz	2218617057_R2.fastq.gz	SAMN51801635	Successfully loaded	2218617057		PRJNA1332940
2218617281	2022	2218617281_R1.fastq.gz	2218617281_R2.fastq.gz	SAMN51801636	Successfully loaded	2218617281		PRJNA1332940
2218617830	2022	2218617830_R1.fastq.gz	2218617830_R2.fastq.gz	SAMN51801637	Successfully loaded	2218617830		PRJNA1332940
2218719059	2022	2218719059_R1.fastq.gz	2218719059_R2.fastq.gz	SAMN51801638	Successfully loaded	2218719059		PRJNA1332940
2218816904	2022	2218816904_R1.fastq.gz	2218816904_R2.fastq.gz	SAMN51801639	Successfully loaded	2218816904		PRJNA1332940
2218913818	2022	2218913818_R1.fastq.gz	2218913818_R2.fastq.gz	SAMN51801640	Successfully loaded	2218913818		PRJNA1332940
2219216091	2022	2219216091_R1.fastq.gz	2219216091_R2.fastq.gz	SAMN51801641	Successfully loaded	2219216091		PRJNA1332940
2219217129A	2022	2219217129A_R1.fastq.gz	2219217129A_R2.fastq.gz	SAMN51801642	Successfully loaded	2219217129A		PRJNA1332940
2219220603A	2022	2219220603A_R1.fastq.gz	2219220603A_R2.fastq.gz	SAMN51801643	Successfully loaded	2219220603A		PRJNA1332940
2219317385	2022	2219317385_R1.fastq.gz	2219317385_R2.fastq.gz	SAMN51801644	Successfully loaded	2219317385		PRJNA1332940
2219416321	2022	2219416321_R1.fastq.gz	2219416321_R2.fastq.gz	SAMN51801645	Successfully loaded	2219416321		PRJNA1332940
2219416506	2022	2219416506_R1.fastq.gz	2219416506_R2.fastq.gz	SAMN51801646	Successfully loaded	2219416506		PRJNA1332940
2219616294A	2022	2219616294A_R1.fastq.gz	2219616294A_R2.fastq.gz	SAMN51801647	Successfully loaded	2219616294A		PRJNA1332940
2219712233A	2022	2219712233A_R1.fastq.gz	2219712233A_R2.fastq.gz	SAMN51801648	Successfully loaded	2219712233A		PRJNA1332940
2219807588	2022	2219807588_R1.fastq.gz	2219807588_R2.fastq.gz	SAMN51801649	Successfully loaded	2219807588		PRJNA1332940
2219918458B	2022	2219918458B_R1.fastq.gz	2219918458B_R2.fastq.gz	SAMN51801650	Successfully loaded	2219918458B		PRJNA1332940
2220020809A	2022	2220020809A_R1.fastq.gz	2220020809A_R2.fastq.gz	SAMN51801651	Successfully loaded	2220020809A		PRJNA1332940
2220115098	2022	2220115098_R1.fastq.gz	2220115098_R2.fastq.gz	SAMN51801652	Successfully loaded	2220115098		PRJNA1332940
2220116957	2022	2220116957_R1.fastq.gz	2220116957_R2.fastq.gz	SAMN51801653	Successfully loaded	2220116957		PRJNA1332940
2220317058	2022	2220317058_R1.fastq.gz	2220317058_R2.fastq.gz	SAMN51801654	Successfully loaded	2220317058		PRJNA1332940
2220317281	2022	2220317281_R1.fastq.gz	2220317281_R2.fastq.gz	SAMN51801655	Successfully loaded	2220317281		PRJNA1332940
2220400066	2022	2220400066_R1.fastq.gz	2220400066_R2.fastq.gz	SAMN51801656	Successfully loaded	2220400066		PRJNA1332940
2220818769	2022	2220818769_R1.fastq.gz	2220818769_R2.fastq.gz	SAMN51801657	Successfully loaded	2220818769		PRJNA1332940
2220820945A	2022	2220820945A_R1.fastq.gz	2220820945A_R2.fastq.gz	SAMN51801658	Successfully loaded	2220820945A		PRJNA1332940
2220915613	2022	2220915613_R1.fastq.gz	2220915613_R2.fastq.gz	SAMN51801659	Successfully loaded	2220915613		PRJNA1332940
2221016415A	2022	2221016415A_R1.fastq.gz	2221016415A_R2.fastq.gz	SAMN51801660	Successfully loaded	2221016415A		PRJNA1332940
2221017745A	2022	2221017745A_R1.fastq.gz	2221017745A_R2.fastq.gz	SAMN51801661	Successfully loaded	2221017745A		PRJNA1332940
2221100206C	2022	2221100206C_R1.fastq.gz	2221100206C_R2.fastq.gz	SAMN51801662	Successfully loaded	2221100206C		PRJNA1332940
2221318822	2022	2221318822_R1.fastq.gz	2221318822_R2.fastq.gz	SAMN51801663	Successfully loaded	2221318822		PRJNA1332940
2221318843	2022	2221318843_R1.fastq.gz	2221318843_R2.fastq.gz	SAMN51801664	Successfully loaded	2221318843		PRJNA1332940
2221517590	2022	2221517590_R1.fastq.gz	2221517590_R2.fastq.gz	SAMN51801665	Successfully loaded	2221517590		PRJNA1332940
2221614974	2022	2221614974_R1.fastq.gz	2221614974_R2.fastq.gz	SAMN51801666	Successfully loaded	2221614974		PRJNA1332940
2221615967	2022	2221615967_R1.fastq.gz	2221615967_R2.fastq.gz	SAMN51801667	Successfully loaded	2221615967		PRJNA1332940
2221619077A	2022	2221619077A_R1.fastq.gz	2221619077A_R2.fastq.gz	SAMN51801668	Successfully loaded	2221619077A		PRJNA1332940
2221710687	2022	2221710687_R1.fastq.gz	2221710687_R2.fastq.gz	SAMN51801669	Successfully loaded	2221710687		PRJNA1332940
2222017535	2022	2222017535_R1.fastq.gz	2222017535_R2.fastq.gz	SAMN51801670	Successfully loaded	2222017535		PRJNA1332940
2222115178	2022	2222115178_R1.fastq.gz	2222115178_R2.fastq.gz	SAMN51801671	Successfully loaded	2222115178		PRJNA1332940
2222212639	2022	2222212639_R1.fastq.gz	2222212639_R2.fastq.gz	SAMN51801672	Successfully loaded	2222212639		PRJNA1332940
2222311855	2022	2222311855_R1.fastq.gz	2222311855_R2.fastq.gz	SAMN51801673	Successfully loaded	2222311855		PRJNA1332940
2222414042	2022	2222414042_R1.fastq.gz	2222414042_R2.fastq.gz	SAMN51801674	Successfully loaded	2222414042		PRJNA1332940
2222708496	2022	2222708496_R1.fastq.gz	2222708496_R2.fastq.gz	SAMN51801675	Successfully loaded	2222708496		PRJNA1332940
2222715845A	2022	2222715845A_R1.fastq.gz	2222715845A_R2.fastq.gz	SAMN51801676	Successfully loaded	2222715845A		PRJNA1332940
2222715940A	2022	2222715940A_R1.fastq.gz	2222715940A_R2.fastq.gz	SAMN51801677	Successfully loaded	2222715940A		PRJNA1332940
2222719069	2022	2222719069_R1.fastq.gz	2222719069_R2.fastq.gz	SAMN51801678	Successfully loaded	2222719069		PRJNA1332940
2222719325A	2022	2222719325A_R1.fastq.gz	2222719325A_R2.fastq.gz	SAMN51801679	Successfully loaded	2222719325A		PRJNA1332940
2222801888	2022	2222801888_R1.fastq.gz	2222801888_R2.fastq.gz	SAMN51801680	Successfully loaded	2222801888		PRJNA1332940
2222816315A	2022	2222816315A_R1.fastq.gz	2222816315A_R2.fastq.gz	SAMN51801681	Successfully loaded	2222816315A		PRJNA1332940
2222915440	2022	2222915440_R1.fastq.gz	2222915440_R2.fastq.gz	SAMN51801682	Successfully loaded	2222915440		PRJNA1332940
2223014381	2022	2223014381_R1.fastq.gz	2223014381_R2.fastq.gz	SAMN51801683	Successfully loaded	2223014381		PRJNA1332940
2223208751	2022	2223208751_R1.fastq.gz	2223208751_R2.fastq.gz	SAMN51801684	Successfully loaded	2223208751		PRJNA1332940
2223416082	2022	2223416082_R1.fastq.gz	2223416082_R2.fastq.gz	SAMN51801685	Successfully loaded	2223416082		PRJNA1332940
2223516849A	2022	2223516849A_R1.fastq.gz	2223516849A_R2.fastq.gz	SAMN51801686	Successfully loaded	2223516849A		PRJNA1332940
2223712993	2022	2223712993_R1.fastq.gz	2223712993_R2.fastq.gz	SAMN51801687	Successfully loaded	2223712993		PRJNA1332940
2223814814A	2022	2223814814A_R1.fastq.gz	2223814814A_R2.fastq.gz	SAMN51801688	Successfully loaded	2223814814A		PRJNA1332940
2224113689	2022	2224113689_R1.fastq.gz	2224113689_R2.fastq.gz	SAMN51801689	Successfully loaded	2224113689		PRJNA1332940
2224314551	2022	2224314551_R1.fastq.gz	2224314551_R2.fastq.gz	SAMN51801690	Successfully loaded	2224314551		PRJNA1332940
2224316614A	2022	2224316614A_R1.fastq.gz	2224316614A_R2.fastq.gz	SAMN51801691	Successfully loaded	2224316614A		PRJNA1332940
2224413058A	2022	2224413058A_R1.fastq.gz	2224413058A_R2.fastq.gz	SAMN51801692	Successfully loaded	2224413058A		PRJNA1332940
2224415628	2022	2224415628_R1.fastq.gz	2224415628_R2.fastq.gz	SAMN51801693	Successfully loaded	2224415628		PRJNA1332940
2224509338	2022	2224509338_R1.fastq.gz	2224509338_R2.fastq.gz	SAMN51801694	Successfully loaded	2224509338		PRJNA1332940
2224608679	2022	2224608679_R1.fastq.gz	2224608679_R2.fastq.gz	SAMN51801695	Successfully loaded	2224608679		PRJNA1332940
2224913675L	2022	2224913675L_R1.fastq.gz	2224913675L_R2.fastq.gz	SAMN51801696	Successfully loaded	2224913675L		PRJNA1332940
2225015553	2022	2225015553_R1.fastq.gz	2225015553_R2.fastq.gz	SAMN51801697	Successfully loaded	2225015553		PRJNA1332940
2225016919A	2022	2225016919A_R1.fastq.gz	2225016919A_R2.fastq.gz	SAMN51801698	Successfully loaded	2225016919A		PRJNA1332940
2225110640	2022	2225110640_R1.fastq.gz	2225110640_R2.fastq.gz	SAMN51801699	Successfully loaded	2225110640		PRJNA1332940
2225115723	2022	2225115723_R1.fastq.gz	2225115723_R2.fastq.gz	SAMN51801700	Successfully loaded	2225115723		PRJNA1332940
2225511675	2022	2225511675_R1.fastq.gz	2225511675_R2.fastq.gz	SAMN51801701	Successfully loaded	2225511675		PRJNA1332940
2225515183	2022	2225515183_R1.fastq.gz	2225515183_R2.fastq.gz	SAMN51801702	Successfully loaded	2225515183		PRJNA1332940
2225610403	2022	2225610403_R1.fastq.gz	2225610403_R2.fastq.gz	SAMN51801703	Successfully loaded	2225610403		PRJNA1332940
2225616646	2022	2225616646_R1.fastq.gz	2225616646_R2.fastq.gz	SAMN51801704	Successfully loaded	2225616646		PRJNA1332940
2225714375A	2022	2225714375A_R1.fastq.gz	2225714375A_R2.fastq.gz	SAMN51801705	Successfully loaded	2225714375A		PRJNA1332940
2225715882	2022	2225715882_R1.fastq.gz	2225715882_R2.fastq.gz	SAMN51801706	Successfully loaded	2225715882		PRJNA1332940
2225715883	2022	2225715883_R1.fastq.gz	2225715883_R2.fastq.gz	SAMN51801707	Successfully loaded	2225715883		PRJNA1332940
2225812093	2022	2225812093_R1.fastq.gz	2225812093_R2.fastq.gz	SAMN51801708	Successfully loaded	2225812093		PRJNA1332940
2225814871	2022	2225814871_R1.fastq.gz	2225814871_R2.fastq.gz	SAMN51801709	Successfully loaded	2225814871		PRJNA1332940
2225911845	2022	2225911845_R1.fastq.gz	2225911845_R2.fastq.gz	SAMN51801710	Successfully loaded	2225911845		PRJNA1332940
2225912034	2022	2225912034_R1.fastq.gz	2225912034_R2.fastq.gz	SAMN51801711	Successfully loaded	2225912034		PRJNA1332940
2225912162	2022	2225912162_R1.fastq.gz	2225912162_R2.fastq.gz	SAMN51801712	Successfully loaded	2225912162		PRJNA1332940
2225913517A	2022	2225913517A_R1.fastq.gz	2225913517A_R2.fastq.gz	SAMN51801713	Successfully loaded	2225913517A		PRJNA1332940
2226209569	2022	2226209569_R1.fastq.gz	2226209569_R2.fastq.gz	SAMN51801714	Successfully loaded	2226209569		PRJNA1332940
2226210419	2022	2226210419_R1.fastq.gz	2226210419_R2.fastq.gz	SAMN51801715	Successfully loaded	2226210419		PRJNA1332940
2226214515	2022	2226214515_R1.fastq.gz	2226214515_R2.fastq.gz	SAMN51801716	Successfully loaded	2226214515		PRJNA1332940
2226312337	2022	2226312337_R1.fastq.gz	2226312337_R2.fastq.gz	SAMN51801717	Successfully loaded	2226312337		PRJNA1332940
2226314415A	2022	2226314415A_R1.fastq.gz	2226314415A_R2.fastq.gz	SAMN51801718	Successfully loaded	2226314415A		PRJNA1332940
2226414539	2022	2226414539_R1.fastq.gz	2226414539_R2.fastq.gz	SAMN51801719	Successfully loaded	2226414539		PRJNA1332940
2226612385	2022	2226612385_R1.fastq.gz	2226612385_R2.fastq.gz	SAMN51801720	Successfully loaded	2226612385		PRJNA1332940
2226706963	2022	2226706963_R1.fastq.gz	2226706963_R2.fastq.gz	SAMN51801721	Successfully loaded	2226706963		PRJNA1332940
2226910972	2022	2226910972_R1.fastq.gz	2226910972_R2.fastq.gz	SAMN51801722	Successfully loaded	2226910972		PRJNA1332940
2226916983A	2022	2226916983A_R1.fastq.gz	2226916983A_R2.fastq.gz	SAMN51801723	Successfully loaded	2226916983A		PRJNA1332940
2227106117A	2022	2227106117A_R1.fastq.gz	2227106117A_R2.fastq.gz	SAMN51801724	Successfully loaded	2227106117A		PRJNA1332940
2227115580A	2022	2227115580A_R1.fastq.gz	2227115580A_R2.fastq.gz	SAMN51801725	Successfully loaded	2227115580A		PRJNA1332940
2227815915A	2022	2227815915A_R1.fastq.gz	2227815915A_R2.fastq.gz	SAMN51801726	Successfully loaded	2227815915A		PRJNA1332940
2227912825A	2022	2227912825A_R1.fastq.gz	2227912825A_R2.fastq.gz	SAMN51801727	Successfully loaded	2227912825A		PRJNA1332940
2227914528	2022	2227914528_R1.fastq.gz	2227914528_R2.fastq.gz	SAMN51801728	Successfully loaded	2227914528		PRJNA1332940
2227914916	2022	2227914916_R1.fastq.gz	2227914916_R2.fastq.gz	SAMN51801729	Successfully loaded	2227914916		PRJNA1332940
2228011587A	2022	2228011587A_R1.fastq.gz	2228011587A_R2.fastq.gz	SAMN51801730	Successfully loaded	2228011587A		PRJNA1332940
2228107145	2022	2228107145_R1.fastq.gz	2228107145_R2.fastq.gz	SAMN51801731	Successfully loaded	2228107145		PRJNA1332940
2228312680	2022	2228312680_R1.fastq.gz	2228312680_R2.fastq.gz	SAMN51801732	Successfully loaded	2228312680		PRJNA1332940
2228413863	2022	2228413863_R1.fastq.gz	2228413863_R2.fastq.gz	SAMN51801733	Successfully loaded	2228413863		PRJNA1332940
2228509633	2022	2228509633_R1.fastq.gz	2228509633_R2.fastq.gz	SAMN51801734	Successfully loaded	2228509633		PRJNA1332940
2228510948a	2022	2228510948a_R1.fastq.gz	2228510948a_R2.fastq.gz	SAMN51801735	Successfully loaded	2228510948a		PRJNA1332940
2228510995a	2022	2228510995a_R1.fastq.gz	2228510995a_R2.fastq.gz	SAMN51801736	Successfully loaded	2228510995a		PRJNA1332940
2228513207	2022	2228513207_R1.fastq.gz	2228513207_R2.fastq.gz	SAMN51801737	Successfully loaded	2228513207		PRJNA1332940
2228600368	2022	2228600368_R1.fastq.gz	2228600368_R2.fastq.gz	SAMN51801738	Successfully loaded	2228600368		PRJNA1332940
2228607536	2022	2228607536_R1.fastq.gz	2228607536_R2.fastq.gz	SAMN51801739	Successfully loaded	2228607536		PRJNA1332940
2228614163a	2022	2228614163a_R1.fastq.gz	2228614163a_R2.fastq.gz	SAMN51801740	Successfully loaded	2228614163a		PRJNA1332940
2228614165a	2022	2228614165a_R1.fastq.gz	2228614165a_R2.fastq.gz	SAMN51801741	Successfully loaded	2228614165a		PRJNA1332940
2228711976	2022	2228711976_R1.fastq.gz	2228711976_R2.fastq.gz	SAMN51801742	Successfully loaded	2228711976		PRJNA1332940
2228713387a	2022	2228713387a_R1.fastq.gz	2228713387a_R2.fastq.gz	SAMN51801743	Successfully loaded	2228713387a		PRJNA1332940
2228713394a	2022	2228713394a_R1.fastq.gz	2228713394a_R2.fastq.gz	SAMN51801744	Successfully loaded	2228713394a		PRJNA1332940
2228807849a	2022	2228807849a_R1.fastq.gz	2228807849a_R2.fastq.gz	SAMN51801745	Successfully loaded	2228807849a		PRJNA1332940
2229013164	2022	2229013164_R1.fastq.gz	2229013164_R2.fastq.gz	SAMN51801746	Successfully loaded	2229013164		PRJNA1332940
2229112744	2022	2229112744_R1.fastq.gz	2229112744_R2.fastq.gz	SAMN51801747	Successfully loaded	2229112744		PRJNA1332940
2229114123	2022	2229114123_R1.fastq.gz	2229114123_R2.fastq.gz	SAMN51801748	Successfully loaded	2229114123		PRJNA1332940
2229209560	2022	2229209560_R1.fastq.gz	2229209560_R2.fastq.gz	SAMN51801749	Successfully loaded	2229209560		PRJNA1332940
2229210043	2022	2229210043_R1.fastq.gz	2229210043_R2.fastq.gz	SAMN51801750	Successfully loaded	2229210043		PRJNA1332940
2229212084	2022	2229212084_R1.fastq.gz	2229212084_R2.fastq.gz	SAMN51801751	Successfully loaded	2229212084		PRJNA1332940
2229212719	2022	2229212719_R1.fastq.gz	2229212719_R2.fastq.gz	SAMN51801752	Successfully loaded	2229212719		PRJNA1332940
2229214646A	2022	2229214646A_R1.fastq.gz	2229214646A_R2.fastq.gz	SAMN51801753	Successfully loaded	2229214646A		PRJNA1332940
2229606339A	2022	2229606339A_R1.fastq.gz	2229606339A_R2.fastq.gz	SAMN51801754	Successfully loaded	2229606339A		PRJNA1332940
2229711437	2022	2229711437_R1.fastq.gz	2229711437_R2.fastq.gz	SAMN51801755	Successfully loaded	2229711437		PRJNA1332940
2229715444A	2022	2229715444A_R1.fastq.gz	2229715444A_R2.fastq.gz	SAMN51801756	Successfully loaded	2229715444A		PRJNA1332940
2229715453	2022	2229715453_R1.fastq.gz	2229715453_R2.fastq.gz	SAMN51801757	Successfully loaded	2229715453		PRJNA1332940
2229809697	2022	2229809697_R1.fastq.gz	2229809697_R2.fastq.gz	SAMN51801758	Successfully loaded	2229809697		PRJNA1332940
2229812621A	2022	2229812621A_R1.fastq.gz	2229812621A_R2.fastq.gz	SAMN51801759	Successfully loaded	2229812621A		PRJNA1332940
2229814362	2022	2229814362_R1.fastq.gz	2229814362_R2.fastq.gz	SAMN51801760	Successfully loaded	2229814362		PRJNA1332940
2229908905	2022	2229908905_R1.fastq.gz	2229908905_R2.fastq.gz	SAMN51801761	Successfully loaded	2229908905		PRJNA1332940
2229911437	2022	2229911437_R1.fastq.gz	2229911437_R2.fastq.gz	SAMN51801762	Successfully loaded	2229911437		PRJNA1332940
2229914446A	2022	2229914446A_R1.fastq.gz	2229914446A_R2.fastq.gz	SAMN51801763	Successfully loaded	2229914446A		PRJNA1332940
2230012850B	2022	2230012850B_R1.fastq.gz	2230012850B_R2.fastq.gz	SAMN51801764	Successfully loaded	2230012850B		PRJNA1332940
2230013858A	2022	2230013858A_R1.fastq.gz	2230013858A_R2.fastq.gz	SAMN51801765	Successfully loaded	2230013858A		PRJNA1332940
2230111219	2022	2230111219_R1.fastq.gz	2230111219_R2.fastq.gz	SAMN51801766	Successfully loaded	2230111219		PRJNA1332940
2230411334C	2022	2230411334C_R1.fastq.gz	2230411334C_R2.fastq.gz	SAMN51801767	Successfully loaded	2230411334C		PRJNA1332940
2230512311	2022	2230512311_R1.fastq.gz	2230512311_R2.fastq.gz	SAMN51801768	Successfully loaded	2230512311		PRJNA1332940
2230512501	2022	2230512501_R1.fastq.gz	2230512501_R2.fastq.gz	SAMN51801769	Successfully loaded	2230512501		PRJNA1332940
2230615076	2022	2230615076_R1.fastq.gz	2230615076_R2.fastq.gz	SAMN51801770	Successfully loaded	2230615076		PRJNA1332940
2230712578	2022	2230712578_R1.fastq.gz	2230712578_R2.fastq.gz	SAMN51801771	Successfully loaded	2230712578		PRJNA1332940
2230812537	2022	2230812537_R1.fastq.gz	2230812537_R2.fastq.gz	SAMN51801772	Successfully loaded	2230812537		PRJNA1332940
2231115236A	2022	2231115236A_R1.fastq.gz	2231115236A_R2.fastq.gz	SAMN51801773	Successfully loaded	2231115236A		PRJNA1332940
2231115282A	2022	2231115282A_R1.fastq.gz	2231115282A_R2.fastq.gz	SAMN51801774	Successfully loaded	2231115282A		PRJNA1332940
2231115444A	2022	2231115444A_R1.fastq.gz	2231115444A_R2.fastq.gz	SAMN51801775	Successfully loaded	2231115444A		PRJNA1332940
2231212054	2022	2231212054_R1.fastq.gz	2231212054_R2.fastq.gz	SAMN51801776	Successfully loaded	2231212054		PRJNA1332940
2231213861A	2022	2231213861A_R1.fastq.gz	2231213861A_R2.fastq.gz	SAMN51801777	Successfully loaded	2231213861A		PRJNA1332940
2231215658A	2022	2231215658A_R1.fastq.gz	2231215658A_R2.fastq.gz	SAMN51801778	Successfully loaded	2231215658A		PRJNA1332940
2231215659	2022	2231215659_R1.fastq.gz	2231215659_R2.fastq.gz	SAMN51801779	Successfully loaded	2231215659		PRJNA1332940
2231813997	2022	2231813997_R1.fastq.gz	2231813997_R2.fastq.gz	SAMN51801780	Successfully loaded	2231813997		PRJNA1332940
2232309009A	2022	2232309009A_R1.fastq.gz	2232309009A_R2.fastq.gz	SAMN51801781	Successfully loaded	2232309009A		PRJNA1332940
2232714022A	2022	2232714022A_R1.fastq.gz	2232714022A_R2.fastq.gz	SAMN51801782	Successfully loaded	2232714022A		PRJNA1332940
2232815485A	2022	2232815485A_R1.fastq.gz	2232815485A_R2.fastq.gz	SAMN51801783	Successfully loaded	2232815485A		PRJNA1332940
2232913064	2022	2232913064_R1.fastq.gz	2232913064_R2.fastq.gz	SAMN51801784	Successfully loaded	2232913064		PRJNA1332940
2233213919	2022	2233213919_R1.fastq.gz	2233213919_R2.fastq.gz	SAMN51801785	Successfully loaded	2233213919		PRJNA1332940
2233215409	2022	2233215409_R1.fastq.gz	2233215409_R2.fastq.gz	SAMN51801786	Successfully loaded	2233215409		PRJNA1332940
2233313279	2022	2233313279_R1.fastq.gz	2233313279_R2.fastq.gz	SAMN51801787	Successfully loaded	2233313279		PRJNA1332940
2233313326	2022	2233313326_R1.fastq.gz	2233313326_R2.fastq.gz	SAMN51801788	Successfully loaded	2233313326		PRJNA1332940
2233314112	2022	2233314112_R1.fastq.gz	2233314112_R2.fastq.gz	SAMN51801789	Successfully loaded	2233314112		PRJNA1332940
2233314675	2022	2233314675_R1.fastq.gz	2233314675_R2.fastq.gz	SAMN51801790	Successfully loaded	2233314675		PRJNA1332940
2233414348	2022	2233414348_R1.fastq.gz	2233414348_R2.fastq.gz	SAMN51801791	Successfully loaded	2233414348		PRJNA1332940
2233514048A	2022	2233514048A_R1.fastq.gz	2233514048A_R2.fastq.gz	SAMN51801792	Successfully loaded	2233514048A		PRJNA1332940
2233609523	2022	2233609523_R1.fastq.gz	2233609523_R2.fastq.gz	SAMN51801793	Successfully loaded	2233609523		PRJNA1332940
2233914309A	2022	2233914309A_R1.fastq.gz	2233914309A_R2.fastq.gz	SAMN51801794	Successfully loaded	2233914309A		PRJNA1332940
2233916257	2022	2233916257_R1.fastq.gz	2233916257_R2.fastq.gz	SAMN51801795	Successfully loaded	2233916257		PRJNA1332940
2234012050	2022	2234012050_R1.fastq.gz	2234012050_R2.fastq.gz	SAMN51801796	Successfully loaded	2234012050		PRJNA1332940
2234113067	2022	2234113067_R1.fastq.gz	2234113067_R2.fastq.gz	SAMN51801797	Successfully loaded	2234113067		PRJNA1332940
2234115232	2022	2234115232_R1.fastq.gz	2234115232_R2.fastq.gz	SAMN51801798	Successfully loaded	2234115232		PRJNA1332940
2234408759	2022	2234408759_R1.fastq.gz	2234408759_R2.fastq.gz	SAMN51801799	Successfully loaded	2234408759		PRJNA1332940
2234617451A	2022	2234617451A_R1.fastq.gz	2234617451A_R2.fastq.gz	SAMN51801800	Successfully loaded	2234617451A		PRJNA1332940
2234714531	2022	2234714531_R1.fastq.gz	2234714531_R2.fastq.gz	SAMN51801801	Successfully loaded	2234714531		PRJNA1332940
2234813443	2022	2234813443_R1.fastq.gz	2234813443_R2.fastq.gz	SAMN51801802	Successfully loaded	2234813443		PRJNA1332940
2234814000	2022	2234814000_R1.fastq.gz	2234814000_R2.fastq.gz	SAMN51801803	Successfully loaded	2234814000		PRJNA1332940
2234815571A	2022	2234815571A_R1.fastq.gz	2234815571A_R2.fastq.gz	SAMN51801804	Successfully loaded	2234815571A		PRJNA1332940
2234815572A	2022	2234815572A_R1.fastq.gz	2234815572A_R2.fastq.gz	SAMN51801805	Successfully loaded	2234815572A		PRJNA1332940
2234911664	2022	2234911664_R1.fastq.gz	2234911664_R2.fastq.gz	SAMN51801806	Successfully loaded	2234911664		PRJNA1332940
2235011921	2022	2235011921_R1.fastq.gz	2235011921_R2.fastq.gz	SAMN51801807	Successfully loaded	2235011921		PRJNA1332940
2235012284	2022	2235012284_R1.fastq.gz	2235012284_R2.fastq.gz	SAMN51801808	Successfully loaded	2235012284		PRJNA1332940
2235012538	2022	2235012538_R1.fastq.gz	2235012538_R2.fastq.gz	SAMN51801809	Successfully loaded	2235012538		PRJNA1332940
2235012584	2022	2235012584_R1.fastq.gz	2235012584_R2.fastq.gz	SAMN51801810	Successfully loaded	2235012584		PRJNA1332940
2235313495	2022	2235313495_R1.fastq.gz	2235313495_R2.fastq.gz	SAMN51801811	Successfully loaded	2235313495		PRJNA1332940
2235313601	2022	2235313601_R1.fastq.gz	2235313601_R2.fastq.gz	SAMN51801812	Successfully loaded	2235313601		PRJNA1332940
2235413302	2022	2235413302_R1.fastq.gz	2235413302_R2.fastq.gz	SAMN51801813	Successfully loaded	2235413302		PRJNA1332940
2235512060	2022	2235512060_R1.fastq.gz	2235512060_R2.fastq.gz	SAMN51801814	Successfully loaded	2235512060		PRJNA1332940
2235512133A	2022	2235512133A_R1.fastq.gz	2235512133A_R2.fastq.gz	SAMN51801815	Successfully loaded	2235512133A		PRJNA1332940
2235512815B	2022	2235512815B_R1.fastq.gz	2235512815B_R2.fastq.gz	SAMN51801816	Successfully loaded	2235512815B		PRJNA1332940
2235514594A	2022	2235514594A_R1.fastq.gz	2235514594A_R2.fastq.gz	SAMN51801817	Successfully loaded	2235514594A		PRJNA1332940
2235708426	2022	2235708426_R1.fastq.gz	2235708426_R2.fastq.gz	SAMN51801818	Successfully loaded	2235708426		PRJNA1332940
2235711147	2022	2235711147_R1.fastq.gz	2235711147_R2.fastq.gz	SAMN51801819	Successfully loaded	2235711147		PRJNA1332940
2235711257	2022	2235711257_R1.fastq.gz	2235711257_R2.fastq.gz	SAMN51801820	Successfully loaded	2235711257		PRJNA1332940
2235712304A	2022	2235712304A_R1.fastq.gz	2235712304A_R2.fastq.gz	SAMN51801821	Successfully loaded	2235712304A		PRJNA1332940
2235712382A	2022	2235712382A_R1.fastq.gz	2235712382A_R2.fastq.gz	SAMN51801822	Successfully loaded	2235712382A		PRJNA1332940
2236210207B	2022	2236210207B_R1.fastq.gz	2236210207B_R2.fastq.gz	SAMN51801823	Successfully loaded	2236210207B		PRJNA1332940
2236411911A	2022	2236411911A_R1.fastq.gz	2236411911A_R2.fastq.gz	SAMN51801824	Successfully loaded	2236411911A		PRJNA1332940
2236507272	2022	2236507272_R1.fastq.gz	2236507272_R2.fastq.gz	SAMN51801825	Successfully loaded	2236507272		PRJNA1332940
2300400454	2023	2300400454_R1.fastq.gz	2300400454_R2.fastq.gz	SAMN51801826	Successfully loaded	2300400454		PRJNA1332940
2300410474	2023	2300410474_R1.fastq.gz	2300410474_R2.fastq.gz	SAMN51801827	Successfully loaded	2300410474		PRJNA1332940
2300413052	2023	2300413052_R1.fastq.gz	2300413052_R2.fastq.gz	SAMN51801828	Successfully loaded	2300413052		PRJNA1332940
2300604824	2023	2300604824_R1.fastq.gz	2300604824_R2.fastq.gz	SAMN51801829	Successfully loaded	2300604824		PRJNA1332940
2300610499	2023	2300610499_R1.fastq.gz	2300610499_R2.fastq.gz	SAMN51801830	Successfully loaded	2300610499		PRJNA1332940
2300910965	2023	2300910965_R1.fastq.gz	2300910965_R2.fastq.gz	SAMN51801831	Successfully loaded	2300910965		PRJNA1332940
2300911365	2023	2300911365_R1.fastq.gz	2300911365_R2.fastq.gz	SAMN51801832	Successfully loaded	2300911365		PRJNA1332940
2300911523	2023	2300911523_R1.fastq.gz	2300911523_R2.fastq.gz	SAMN51801833	Successfully loaded	2300911523		PRJNA1332940
2301111410	2023	2301111410_R1.fastq.gz	2301111410_R2.fastq.gz	SAMN51801834	Successfully loaded	2301111410		PRJNA1332940
2301111531	2023	2301111531_R1.fastq.gz	2301111531_R2.fastq.gz	SAMN51801835	Successfully loaded	2301111531		PRJNA1332940
2301112101	2023	2301112101_R1.fastq.gz	2301112101_R2.fastq.gz	SAMN51801836	Successfully loaded	2301112101		PRJNA1332940
2301112733	2023	2301112733_R1.fastq.gz	2301112733_R2.fastq.gz	SAMN51801837	Successfully loaded	2301112733		PRJNA1332940
2301113636	2023	2301113636_R1.fastq.gz	2301113636_R2.fastq.gz	SAMN51801838	Successfully loaded	2301113636		PRJNA1332940
2301212470	2023	2301212470_R1.fastq.gz	2301212470_R2.fastq.gz	SAMN51801839	Successfully loaded	2301212470		PRJNA1332940
2301213464A	2023	2301213464A_R1.fastq.gz	2301213464A_R2.fastq.gz	SAMN51801840	Successfully loaded	2301213464A		PRJNA1332940
2301312730A	2023	2301312730A_R1.fastq.gz	2301312730A_R2.fastq.gz	SAMN51801841	Successfully loaded	2301312730A		PRJNA1332940
2301312731A	2023	2301312731A_R1.fastq.gz	2301312731A_R2.fastq.gz	SAMN51801842	Successfully loaded	2301312731A		PRJNA1332940
2301612415	2023	2301612415_R1.fastq.gz	2301612415_R2.fastq.gz	SAMN51801843	Successfully loaded	2301612415		PRJNA1332940
2301612689	2023	2301612689_R1.fastq.gz	2301612689_R2.fastq.gz	SAMN51801844	Successfully loaded	2301612689		PRJNA1332940
2301614361A	2023	2301614361A_R1.fastq.gz	2301614361A_R2.fastq.gz	SAMN51801845	Successfully loaded	2301614361A		PRJNA1332940
2301811672	2023	2301811672_R1.fastq.gz	2301811672_R2.fastq.gz	SAMN51801846	Successfully loaded	2301811672		PRJNA1332940
2301812036	2023	2301812036_R1.fastq.gz	2301812036_R2.fastq.gz	SAMN51801847	Successfully loaded	2301812036		PRJNA1332940
2301812037	2023	2301812037_R1.fastq.gz	2301812037_R2.fastq.gz	SAMN51801848	Successfully loaded	2301812037		PRJNA1332940
2301913458A	2023	2301913458A_R1.fastq.gz	2301913458A_R2.fastq.gz	SAMN51801849	Successfully loaded	2301913458A		PRJNA1332940
2302010390	2023	2302010390_R1.fastq.gz	2302010390_R2.fastq.gz	SAMN51801850	Successfully loaded	2302010390		PRJNA1332940
2302104250	2023	2302104250_R1.fastq.gz	2302104250_R2.fastq.gz	SAMN51801851	Successfully loaded	2302104250		PRJNA1332940
2302310999	2023	2302310999_R1.fastq.gz	2302310999_R2.fastq.gz	SAMN51801852	Successfully loaded	2302310999		PRJNA1332940
2302313111	2023	2302313111_R1.fastq.gz	2302313111_R2.fastq.gz	SAMN51801853	Successfully loaded	2302313111		PRJNA1332940
2302314673a	2023	2302314673a_R1.fastq.gz	2302314673a_R2.fastq.gz	SAMN51801854	Successfully loaded	2302314673a		PRJNA1332940
2302412443	2023	2302412443_R1.fastq.gz	2302412443_R2.fastq.gz	SAMN51801855	Successfully loaded	2302412443		PRJNA1332940
2302508352	2023	2302508352_R1.fastq.gz	2302508352_R2.fastq.gz	SAMN51801856	Successfully loaded	2302508352		PRJNA1332940
2302511127	2023	2302511127_R1.fastq.gz	2302511127_R2.fastq.gz	SAMN51801857	Successfully loaded	2302511127		PRJNA1332940
2302511478	2023	2302511478_R1.fastq.gz	2302511478_R2.fastq.gz	SAMN51801858	Successfully loaded	2302511478		PRJNA1332940
2302511648	2023	2302511648_R1.fastq.gz	2302511648_R2.fastq.gz	SAMN51801859	Successfully loaded	2302511648		PRJNA1332940
2302711250a	2023	2302711250a_R1.fastq.gz	2302711250a_R2.fastq.gz	SAMN51801860	Successfully loaded	2302711250a		PRJNA1332940
2302712910	2023	2302712910_R1.fastq.gz	2302712910_R2.fastq.gz	SAMN51801861	Successfully loaded	2302712910		PRJNA1332940
2302904200	2023	2302904200_R1.fastq.gz	2302904200_R2.fastq.gz	SAMN51801862	Successfully loaded	2302904200		PRJNA1332940
2303011622A	2023	2303011622A_R1.fastq.gz	2303011622A_R2.fastq.gz	SAMN51801863	Successfully loaded	2303011622A		PRJNA1332940
2303012440	2023	2303012440_R1.fastq.gz	2303012440_R2.fastq.gz	SAMN51801864	Successfully loaded	2303012440		PRJNA1332940
2303111046	2023	2303111046_R1.fastq.gz	2303111046_R2.fastq.gz	SAMN51801865	Successfully loaded	2303111046		PRJNA1332940
2303111671	2023	2303111671_R1.fastq.gz	2303111671_R2.fastq.gz	SAMN51801866	Successfully loaded	2303111671		PRJNA1332940
2303111773A	2023	2303111773A_R1.fastq.gz	2303111773A_R2.fastq.gz	SAMN51801867	Successfully loaded	2303111773A		PRJNA1332940
2303111798A	2023	2303111798A_R1.fastq.gz	2303111798A_R2.fastq.gz	SAMN51801868	Successfully loaded	2303111798A		PRJNA1332940
2303114308a	2023	2303114308a_R1.fastq.gz	2303114308a_R2.fastq.gz	SAMN51801869	Successfully loaded	2303114308a		PRJNA1332940
2303114395A	2023	2303114395A_R1.fastq.gz	2303114395A_R2.fastq.gz	SAMN51801870	Successfully loaded	2303114395A		PRJNA1332940
2303209372	2023	2303209372_R1.fastq.gz	2303209372_R2.fastq.gz	SAMN51801871	Successfully loaded	2303209372		PRJNA1332940
2303209614	2023	2303209614_R1.fastq.gz	2303209614_R2.fastq.gz	SAMN51801872	Successfully loaded	2303209614		PRJNA1332940
2303214885A	2023	2303214885A_R1.fastq.gz	2303214885A_R2.fastq.gz	SAMN51801873	Successfully loaded	2303214885A		PRJNA1332940
2303413332A	2023	2303413332A_R1.fastq.gz	2303413332A_R2.fastq.gz	SAMN51801874	Successfully loaded	2303413332A		PRJNA1332940
2303507682A	2023	2303507682A_R1.fastq.gz	2303507682A_R2.fastq.gz	SAMN51801875	Successfully loaded	2303507682A		PRJNA1332940
2303714922A	2023	2303714922A_R1.fastq.gz	2303714922A_R2.fastq.gz	SAMN51801876	Successfully loaded	2303714922A		PRJNA1332940
2303812386	2023	2303812386_R1.fastq.gz	2303812386_R2.fastq.gz	SAMN51801877	Successfully loaded	2303812386		PRJNA1332940
2303908687	2023	2303908687_R1.fastq.gz	2303908687_R2.fastq.gz	SAMN51801878	Successfully loaded	2303908687		PRJNA1332940
2303911697	2023	2303911697_R1.fastq.gz	2303911697_R2.fastq.gz	SAMN51801879	Successfully loaded	2303911697		PRJNA1332940
2303911746	2023	2303911746_R1.fastq.gz	2303911746_R2.fastq.gz	SAMN51801880	Successfully loaded	2303911746		PRJNA1332940
2303911864	2023	2303911864_R1.fastq.gz	2303911864_R2.fastq.gz	SAMN51801881	Successfully loaded	2303911864		PRJNA1332940
2303912331	2023	2303912331_R1.fastq.gz	2303912331_R2.fastq.gz	SAMN51801882	Successfully loaded	2303912331		PRJNA1332940
2303912548	2023	2303912548_R1.fastq.gz	2303912548_R2.fastq.gz	SAMN51801883	Successfully loaded	2303912548		PRJNA1332940
2304011739	2023	2304011739_R1.fastq.gz	2304011739_R2.fastq.gz	SAMN51801884	Successfully loaded	2304011739		PRJNA1332940
2304012786B	2023	2304012786B_R1.fastq.gz	2304012786B_R2.fastq.gz	SAMN51801885	Successfully loaded	2304012786B		PRJNA1332940
2304109141	2023	2304109141_R1.fastq.gz	2304109141_R2.fastq.gz	SAMN51801886	Successfully loaded	2304109141		PRJNA1332940
2304113778A	2023	2304113778A_R1.fastq.gz	2304113778A_R2.fastq.gz	SAMN51801887	Successfully loaded	2304113778A		PRJNA1332940
2304409991A	2023	2304409991A_R1.fastq.gz	2304409991A_R2.fastq.gz	SAMN51801888	Successfully loaded	2304409991A		PRJNA1332940
2304511493	2023	2304511493_R1.fastq.gz	2304511493_R2.fastq.gz	SAMN51801889	Successfully loaded	2304511493		PRJNA1332940
2304511888	2023	2304511888_R1.fastq.gz	2304511888_R2.fastq.gz	SAMN51801890	Successfully loaded	2304511888		PRJNA1332940
2304514596	2023	2304514596_R1.fastq.gz	2304514596_R2.fastq.gz	SAMN51801891	Successfully loaded	2304514596		PRJNA1332940
2304614141A	2023	2304614141A_R1.fastq.gz	2304614141A_R2.fastq.gz	SAMN51801892	Successfully loaded	2304614141A		PRJNA1332940
2304810338A	2023	2304810338A_R1.fastq.gz	2304810338A_R2.fastq.gz	SAMN51801893	Successfully loaded	2304810338A		PRJNA1332940
2304810388A	2023	2304810388A_R1.fastq.gz	2304810388A_R2.fastq.gz	SAMN51801894	Successfully loaded	2304810388A		PRJNA1332940
2304812120	2023	2304812120_R1.fastq.gz	2304812120_R2.fastq.gz	SAMN51801895	Successfully loaded	2304812120		PRJNA1332940
2304812295	2023	2304812295_R1.fastq.gz	2304812295_R2.fastq.gz	SAMN51801896	Successfully loaded	2304812295		PRJNA1332940
2305304269	2023	2305304269_R1.fastq.gz	2305304269_R2.fastq.gz	SAMN51801897	Successfully loaded	2305304269		PRJNA1332940
2305407711A	2023	2305407711A_R1.fastq.gz	2305407711A_R2.fastq.gz	SAMN51801898	Successfully loaded	2305407711A		PRJNA1332940
2305411630	2023	2305411630_R1.fastq.gz	2305411630_R2.fastq.gz	SAMN51801899	Successfully loaded	2305411630		PRJNA1332940
2305412141	2023	2305412141_R1.fastq.gz	2305412141_R2.fastq.gz	SAMN51801900	Successfully loaded	2305412141		PRJNA1332940
2305507048	2023	2305507048_R1.fastq.gz	2305507048_R2.fastq.gz	SAMN51801901	Successfully loaded	2305507048		PRJNA1332940
2305511490	2023	2305511490_R1.fastq.gz	2305511490_R2.fastq.gz	SAMN51801902	Successfully loaded	2305511490		PRJNA1332940
2305513151A	2023	2305513151A_R1.fastq.gz	2305513151A_R2.fastq.gz	SAMN51801903	Successfully loaded	2305513151A		PRJNA1332940
2305607640B	2023	2305607640B_R1.fastq.gz	2305607640B_R2.fastq.gz	SAMN51801904	Successfully loaded	2305607640B		PRJNA1332940
2305914071	2023	2305914071_R1.fastq.gz	2305914071_R2.fastq.gz	SAMN51801905	Successfully loaded	2305914071		PRJNA1332940
2306013412	2023	2306013412_R1.fastq.gz	2306013412_R2.fastq.gz	SAMN51801906	Successfully loaded	2306013412		PRJNA1332940
2306015145A	2023	2306015145A_R1.fastq.gz	2306015145A_R2.fastq.gz	SAMN51801907	Successfully loaded	2306015145A		PRJNA1332940
2306104583A	2023	2306104583A_R1.fastq.gz	2306104583A_R2.fastq.gz	SAMN51801908	Successfully loaded	2306104583A		PRJNA1332940
2306112743	2023	2306112743_R1.fastq.gz	2306112743_R2.fastq.gz	SAMN51801909	Successfully loaded	2306112743		PRJNA1332940
2306114732A	2023	2306114732A_R1.fastq.gz	2306114732A_R2.fastq.gz	SAMN51801910	Successfully loaded	2306114732A		PRJNA1332940
2306207264	2023	2306207264_R1.fastq.gz	2306207264_R2.fastq.gz	SAMN51801911	Successfully loaded	2306207264		PRJNA1332940
2306211146	2023	2306211146_R1.fastq.gz	2306211146_R2.fastq.gz	SAMN51801912	Successfully loaded	2306211146		PRJNA1332940
2306509306	2023	2306509306_R1.fastq.gz	2306509306_R2.fastq.gz	SAMN51801913	Successfully loaded	2306509306		PRJNA1332940
2306513131	2023	2306513131_R1.fastq.gz	2306513131_R2.fastq.gz	SAMN51801914	Successfully loaded	2306513131		PRJNA1332940
2306513511	2023	2306513511_R1.fastq.gz	2306513511_R2.fastq.gz	SAMN51801915	Successfully loaded	2306513511		PRJNA1332940
2306513512	2023	2306513512_R1.fastq.gz	2306513512_R2.fastq.gz	SAMN51801916	Successfully loaded	2306513512		PRJNA1332940
2306612645	2023	2306612645_R1.fastq.gz	2306612645_R2.fastq.gz	SAMN51801917	Successfully loaded	2306612645		PRJNA1332940
2306711814	2023	2306711814_R1.fastq.gz	2306711814_R2.fastq.gz	SAMN51801918	Successfully loaded	2306711814		PRJNA1332940
2306712248	2023	2306712248_R1.fastq.gz	2306712248_R2.fastq.gz	SAMN51801919	Successfully loaded	2306712248		PRJNA1332940
2307410888A	2023	2307410888A_R1.fastq.gz	2307410888A_R2.fastq.gz	SAMN51801920	Successfully loaded	2307410888A		PRJNA1332940
2307411028A	2023	2307411028A_R1.fastq.gz	2307411028A_R2.fastq.gz	SAMN51801921	Successfully loaded	2307411028A		PRJNA1332940
2307411079A	2023	2307411079A_R1.fastq.gz	2307411079A_R2.fastq.gz	SAMN51801922	Successfully loaded	2307411079A		PRJNA1332940
2307411110A	2023	2307411110A_R1.fastq.gz	2307411110A_R2.fastq.gz	SAMN51801923	Successfully loaded	2307411110A		PRJNA1332940
2307514064	2023	2307514064_R1.fastq.gz	2307514064_R2.fastq.gz	SAMN51801924	Successfully loaded	2307514064		PRJNA1332940
2307514112A	2023	2307514112A_R1.fastq.gz	2307514112A_R2.fastq.gz	SAMN51801925	Successfully loaded	2307514112A		PRJNA1332940
2307609674	2023	2307609674_R1.fastq.gz	2307609674_R2.fastq.gz	SAMN51801926	Successfully loaded	2307609674		PRJNA1332940
2307611212	2023	2307611212_R1.fastq.gz	2307611212_R2.fastq.gz	SAMN51801927	Successfully loaded	2307611212		PRJNA1332940
2308009571	2023	2308009571_R1.fastq.gz	2308009571_R2.fastq.gz	SAMN51801928	Successfully loaded	2308009571		PRJNA1332940
2308012560A	2023	2308012560A_R1.fastq.gz	2308012560A_R2.fastq.gz	SAMN51801929	Successfully loaded	2308012560A		PRJNA1332940
2308110277A	2023	2308110277A_R1.fastq.gz	2308110277A_R2.fastq.gz	SAMN51801930	Successfully loaded	2308110277A		PRJNA1332940
2308112606	2023	2308112606_R1.fastq.gz	2308112606_R2.fastq.gz	SAMN51801931	Successfully loaded	2308112606		PRJNA1332940
2308113607	2023	2308113607_R1.fastq.gz	2308113607_R2.fastq.gz	SAMN51801932	Successfully loaded	2308113607		PRJNA1332940
2308211506	2023	2308211506_R1.fastq.gz	2308211506_R2.fastq.gz	SAMN51801933	Successfully loaded	2308211506		PRJNA1332940
2308308309	2023	2308308309_R1.fastq.gz	2308308309_R2.fastq.gz	SAMN51801934	Successfully loaded	2308308309		PRJNA1332940
2308310215	2023	2308310215_R1.fastq.gz	2308310215_R2.fastq.gz	SAMN51801935	Successfully loaded	2308310215		PRJNA1332940
2308405307	2023	2308405307_R1.fastq.gz	2308405307_R2.fastq.gz	SAMN51801936	Successfully loaded	2308405307		PRJNA1332940
2308611137A	2023	2308611137A_R1.fastq.gz	2308611137A_R2.fastq.gz	SAMN51801937	Successfully loaded	2308611137A		PRJNA1332940
2308612789	2023	2308612789_R1.fastq.gz	2308612789_R2.fastq.gz	SAMN51801938	Successfully loaded	2308612789		PRJNA1332940
2308615163A	2023	2308615163A_R1.fastq.gz	2308615163A_R2.fastq.gz	SAMN51801939	Successfully loaded	2308615163A		PRJNA1332940
2308804449	2023	2308804449_R1.fastq.gz	2308804449_R2.fastq.gz	SAMN51801940	Successfully loaded	2308804449		PRJNA1332940
2308805591	2023	2308805591_R1.fastq.gz	2308805591_R2.fastq.gz	SAMN51801941	Successfully loaded	2308805591		PRJNA1332940
2308808730	2023	2308808730_R1.fastq.gz	2308808730_R2.fastq.gz	SAMN51801942	Successfully loaded	2308808730		PRJNA1332940
2308811110A	2023	2308811110A_R1.fastq.gz	2308811110A_R2.fastq.gz	SAMN51801943	Successfully loaded	2308811110A		PRJNA1332940
2308907459	2023	2308907459_R1.fastq.gz	2308907459_R2.fastq.gz	SAMN51801944	Successfully loaded	2308907459		PRJNA1332940
2308911214	2023	2308911214_R1.fastq.gz	2308911214_R2.fastq.gz	SAMN51801945	Successfully loaded	2308911214		PRJNA1332940
2308912746	2023	2308912746_R1.fastq.gz	2308912746_R2.fastq.gz	SAMN51801946	Successfully loaded	2308912746		PRJNA1332940
2308913987A	2023	2308913987A_R1.fastq.gz	2308913987A_R2.fastq.gz	SAMN51801947	Successfully loaded	2308913987A		PRJNA1332940
2309011414	2023	2309011414_R1.fastq.gz	2309011414_R2.fastq.gz	SAMN51801948	Successfully loaded	2309011414		PRJNA1332940
2309314018	2023	2309314018_R1.fastq.gz	2309314018_R2.fastq.gz	SAMN51801949	Successfully loaded	2309314018		PRJNA1332940
2309315497A	2023	2309315497A_R1.fastq.gz	2309315497A_R2.fastq.gz	SAMN51801950	Successfully loaded	2309315497A		PRJNA1332940
2309512998	2023	2309512998_R1.fastq.gz	2309512998_R2.fastq.gz	SAMN51801951	Successfully loaded	2309512998		PRJNA1332940
2309615153A	2023	2309615153A_R1.fastq.gz	2309615153A_R2.fastq.gz	SAMN51801952	Successfully loaded	2309615153A		PRJNA1332940
2309806440A	2023	2309806440A_R1.fastq.gz	2309806440A_R2.fastq.gz	SAMN51801953	Successfully loaded	2309806440A		PRJNA1332940
2310108709	2023	2310108709_R1.fastq.gz	2310108709_R2.fastq.gz	SAMN51801954	Successfully loaded	2310108709		PRJNA1332940
2310111946	2023	2310111946_R1.fastq.gz	2310111946_R2.fastq.gz	SAMN51801955	Successfully loaded	2310111946		PRJNA1332940
2310113631	2023	2310113631_R1.fastq.gz	2310113631_R2.fastq.gz	SAMN51801956	Successfully loaded	2310113631		PRJNA1332940
2310115657A	2023	2310115657A_R1.fastq.gz	2310115657A_R2.fastq.gz	SAMN51801957	Successfully loaded	2310115657A		PRJNA1332940
2310215216A	2023	2310215216A_R1.fastq.gz	2310215216A_R2.fastq.gz	SAMN51801958	Successfully loaded	2310215216A		PRJNA1332940
2310312762	2023	2310312762_R1.fastq.gz	2310312762_R2.fastq.gz	SAMN51801959	Successfully loaded	2310312762		PRJNA1332940
2310314296A	2023	2310314296A_R1.fastq.gz	2310314296A_R2.fastq.gz	SAMN51801960	Successfully loaded	2310314296A		PRJNA1332940
2310314298A	2023	2310314298A_R1.fastq.gz	2310314298A_R2.fastq.gz	SAMN51801961	Successfully loaded	2310314298A		PRJNA1332940
2310411352	2023	2310411352_R1.fastq.gz	2310411352_R2.fastq.gz	SAMN51801962	Successfully loaded	2310411352		PRJNA1332940
2310411560	2023	2310411560_R1.fastq.gz	2310411560_R2.fastq.gz	SAMN51801963	Successfully loaded	2310411560		PRJNA1332940
2310712685	2023	2310712685_R1.fastq.gz	2310712685_R2.fastq.gz	SAMN51801964	Successfully loaded	2310712685		PRJNA1332940
2310713002	2023	2310713002_R1.fastq.gz	2310713002_R2.fastq.gz	SAMN51801965	Successfully loaded	2310713002		PRJNA1332940
2310713454	2023	2310713454_R1.fastq.gz	2310713454_R2.fastq.gz	SAMN51801966	Successfully loaded	2310713454		PRJNA1332940
2310811641	2023	2310811641_R1.fastq.gz	2310811641_R2.fastq.gz	SAMN51801967	Successfully loaded	2310811641		PRJNA1332940
2310813459	2023	2310813459_R1.fastq.gz	2310813459_R2.fastq.gz	SAMN51801968	Successfully loaded	2310813459		PRJNA1332940
2310814676A	2023	2310814676A_R1.fastq.gz	2310814676A_R2.fastq.gz	SAMN51801969	Successfully loaded	2310814676A		PRJNA1332940
2311010574B	2023	2311010574B_R1.fastq.gz	2311010574B_R2.fastq.gz	SAMN51801970	Successfully loaded	2311010574B		PRJNA1332940
2311107579	2023	2311107579_R1.fastq.gz	2311107579_R2.fastq.gz	SAMN51801971	Successfully loaded	2311107579		PRJNA1332940
2311109984B	2023	2311109984B_R1.fastq.gz	2311109984B_R2.fastq.gz	SAMN51801972	Successfully loaded	2311109984B		PRJNA1332940
2311111483A	2023	2311111483A_R1.fastq.gz	2311111483A_R2.fastq.gz	SAMN51801973	Successfully loaded	2311111483A		PRJNA1332940
2311111564	2023	2311111564_R1.fastq.gz	2311111564_R2.fastq.gz	SAMN51801974	Successfully loaded	2311111564		PRJNA1332940
2311113134	2023	2311113134_R1.fastq.gz	2311113134_R2.fastq.gz	SAMN51801975	Successfully loaded	2311113134		PRJNA1332940
2311410724	2023	2311410724_R1.fastq.gz	2311410724_R2.fastq.gz	SAMN51801976	Successfully loaded	2311410724		PRJNA1332940
2311411261	2023	2311411261_R1.fastq.gz	2311411261_R2.fastq.gz	SAMN51801977	Successfully loaded	2311411261		PRJNA1332940
2311411468	2023	2311411468_R1.fastq.gz	2311411468_R2.fastq.gz	SAMN51801978	Successfully loaded	2311411468		PRJNA1332940
2311413793A	2023	2311413793A_R1.fastq.gz	2311413793A_R2.fastq.gz	SAMN51801979	Successfully loaded	2311413793A		PRJNA1332940
2311610304	2023	2311610304_R1.fastq.gz	2311610304_R2.fastq.gz	SAMN51801980	Successfully loaded	2311610304		PRJNA1332940
2311712069	2023	2311712069_R1.fastq.gz	2311712069_R2.fastq.gz	SAMN51801981	Successfully loaded	2311712069		PRJNA1332940
2311712347	2023	2311712347_R1.fastq.gz	2311712347_R2.fastq.gz	SAMN51801982	Successfully loaded	2311712347		PRJNA1332940
2311712854	2023	2311712854_R1.fastq.gz	2311712854_R2.fastq.gz	SAMN51801983	Successfully loaded	2311712854		PRJNA1332940
2311802322	2023	2311802322_R1.fastq.gz	2311802322_R2.fastq.gz	SAMN51801984	Successfully loaded	2311802322		PRJNA1332940
2311811662B	2023	2311811662B_R1.fastq.gz	2311811662B_R2.fastq.gz	SAMN51801985	Successfully loaded	2311811662B		PRJNA1332940
2312106952	2023	2312106952_R1.fastq.gz	2312106952_R2.fastq.gz	SAMN51801986	Successfully loaded	2312106952		PRJNA1332940
2312112684	2023	2312112684_R1.fastq.gz	2312112684_R2.fastq.gz	SAMN51801987	Successfully loaded	2312112684		PRJNA1332940
2312212075A	2023	2312212075A_R1.fastq.gz	2312212075A_R2.fastq.gz	SAMN51801988	Successfully loaded	2312212075A		PRJNA1332940
2312212574	2023	2312212574_R1.fastq.gz	2312212574_R2.fastq.gz	SAMN51801989	Successfully loaded	2312212574		PRJNA1332940
2312313020	2023	2312313020_R1.fastq.gz	2312313020_R2.fastq.gz	SAMN51801990	Successfully loaded	2312313020		PRJNA1332940
2312412374	2023	2312412374_R1.fastq.gz	2312412374_R2.fastq.gz	SAMN51801991	Successfully loaded	2312412374		PRJNA1332940
2312413967	2023	2312413967_R1.fastq.gz	2312413967_R2.fastq.gz	SAMN51801992	Successfully loaded	2312413967		PRJNA1332940
2312510064A	2023	2312510064A_R1.fastq.gz	2312510064A_R2.fastq.gz	SAMN51801993	Successfully loaded	2312510064A		PRJNA1332940
2312510139A	2023	2312510139A_R1.fastq.gz	2312510139A_R2.fastq.gz	SAMN51801994	Successfully loaded	2312510139A		PRJNA1332940
2312512092	2023	2312512092_R1.fastq.gz	2312512092_R2.fastq.gz	SAMN51801995	Successfully loaded	2312512092		PRJNA1332940
2312513688A	2023	2312513688A_R1.fastq.gz	2312513688A_R2.fastq.gz	SAMN51801996	Successfully loaded	2312513688A		PRJNA1332940
2312812176	2023	2312812176_R1.fastq.gz	2312812176_R2.fastq.gz	SAMN51801997	Successfully loaded	2312812176		PRJNA1332940
2312912216B	2023	2312912216B_R1.fastq.gz	2312912216B_R2.fastq.gz	SAMN51801998	Successfully loaded	2312912216B		PRJNA1332940
2312913033	2023	2312913033_R1.fastq.gz	2312913033_R2.fastq.gz	SAMN51801999	Successfully loaded	2312913033		PRJNA1332940
2312913225	2023	2312913225_R1.fastq.gz	2312913225_R2.fastq.gz	SAMN51802000	Successfully loaded	2312913225		PRJNA1332940
2312913252	2023	2312913252_R1.fastq.gz	2312913252_R2.fastq.gz	SAMN51802001	Successfully loaded	2312913252		PRJNA1332940
2313012481	2023	2313012481_R1.fastq.gz	2313012481_R2.fastq.gz	SAMN51802002	Successfully loaded	2313012481		PRJNA1332940
2313012783A	2023	2313012783A_R1.fastq.gz	2313012783A_R2.fastq.gz	SAMN51802003	Successfully loaded	2313012783A		PRJNA1332940
2313012795A	2023	2313012795A_R1.fastq.gz	2313012795A_R2.fastq.gz	SAMN51802004	Successfully loaded	2313012795A		PRJNA1332940
2313014335A	2023	2313014335A_R1.fastq.gz	2313014335A_R2.fastq.gz	SAMN51802005	Successfully loaded	2313014335A		PRJNA1332940
2313112909	2023	2313112909_R1.fastq.gz	2313112909_R2.fastq.gz	SAMN51802006	Successfully loaded	2313112909		PRJNA1332940
2313209636	2023	2313209636_R1.fastq.gz	2313209636_R2.fastq.gz	SAMN51802007	Successfully loaded	2313209636		PRJNA1332940
2313209876	2023	2313209876_R1.fastq.gz	2313209876_R2.fastq.gz	SAMN51802008	Successfully loaded	2313209876		PRJNA1332940
2313210630A	2023	2313210630A_R1.fastq.gz	2313210630A_R2.fastq.gz	SAMN51802009	Successfully loaded	2313210630A		PRJNA1332940
2313513625A	2023	2313513625A_R1.fastq.gz	2313513625A_R2.fastq.gz	SAMN51802010	Successfully loaded	2313513625A		PRJNA1332940
2313810173	2023	2313810173_R1.fastq.gz	2313810173_R2.fastq.gz	SAMN51802011	Successfully loaded	2313810173		PRJNA1332940
2313811516	2023	2313811516_R1.fastq.gz	2313811516_R2.fastq.gz	SAMN51802012	Successfully loaded	2313811516		PRJNA1332940
2313911182	2023	2313911182_R1.fastq.gz	2313911182_R2.fastq.gz	SAMN51802013	Successfully loaded	2313911182		PRJNA1332940
2313911340	2023	2313911340_R1.fastq.gz	2313911340_R2.fastq.gz	SAMN51802014	Successfully loaded	2313911340		PRJNA1332940
2313911656A	2023	2313911656A_R1.fastq.gz	2313911656A_R2.fastq.gz	SAMN51802015	Successfully loaded	2313911656A		PRJNA1332940
2314007301	2023	2314007301_R1.fastq.gz	2314007301_R2.fastq.gz	SAMN51802016	Successfully loaded	2314007301		PRJNA1332940
2314300515A	2023	2314300515A_R1.fastq.gz	2314300515A_R2.fastq.gz	SAMN51802017	Successfully loaded	2314300515A		PRJNA1332940
2314313201	2023	2314313201_R1.fastq.gz	2314313201_R2.fastq.gz	SAMN51802018	Successfully loaded	2314313201		PRJNA1332940
2314409688	2023	2314409688_R1.fastq.gz	2314409688_R2.fastq.gz	SAMN51802019	Successfully loaded	2314409688		PRJNA1332940
2314411848	2023	2314411848_R1.fastq.gz	2314411848_R2.fastq.gz	SAMN51802020	Successfully loaded	2314411848		PRJNA1332940
2314412406	2023	2314412406_R1.fastq.gz	2314412406_R2.fastq.gz	SAMN51802021	Successfully loaded	2314412406		PRJNA1332940
2314414408A	2023	2314414408A_R1.fastq.gz	2314414408A_R2.fastq.gz	SAMN51802022	Successfully loaded	2314414408A		PRJNA1332940
2314414409A	2023	2314414409A_R1.fastq.gz	2314414409A_R2.fastq.gz	SAMN51802023	Successfully loaded	2314414409A		PRJNA1332940
2314513768A	2023	2314513768A_R1.fastq.gz	2314513768A_R2.fastq.gz	SAMN51802024	Successfully loaded	2314513768A		PRJNA1332940
2314603122	2023	2314603122_R1.fastq.gz	2314603122_R2.fastq.gz	SAMN51802025	Successfully loaded	2314603122		PRJNA1332940
2315011509	2023	2315011509_R1.fastq.gz	2315011509_R2.fastq.gz	SAMN51802026	Successfully loaded	2315011509		PRJNA1332940
2315014856A	2023	2315014856A_R1.fastq.gz	2315014856A_R2.fastq.gz	SAMN51802027	Successfully loaded	2315014856A		PRJNA1332940
2315014857A	2023	2315014857A_R1.fastq.gz	2315014857A_R2.fastq.gz	SAMN51802028	Successfully loaded	2315014857A		PRJNA1332940
2315110632	2023	2315110632_R1.fastq.gz	2315110632_R2.fastq.gz	SAMN51802029	Successfully loaded	2315110632		PRJNA1332940
2315114650	2023	2315114650_R1.fastq.gz	2315114650_R2.fastq.gz	SAMN51802030	Successfully loaded	2315114650		PRJNA1332940
2315308645	2023	2315308645_R1.fastq.gz	2315308645_R2.fastq.gz	SAMN51802031	Successfully loaded	2315308645		PRJNA1332940
2315309899	2023	2315309899_R1.fastq.gz	2315309899_R2.fastq.gz	SAMN51802032	Successfully loaded	2315309899		PRJNA1332940
2315311492	2023	2315311492_R1.fastq.gz	2315311492_R2.fastq.gz	SAMN51802033	Successfully loaded	2315311492		PRJNA1332940
2315503005A	2023	2315503005A_R1.fastq.gz	2315503005A_R2.fastq.gz	SAMN51802034	Successfully loaded	2315503005A		PRJNA1332940
2315505999A	2023	2315505999A_R1.fastq.gz	2315505999A_R2.fastq.gz	SAMN51802035	Successfully loaded	2315505999A		PRJNA1332940
2315614659	2023	2315614659_R1.fastq.gz	2315614659_R2.fastq.gz	SAMN51802036	Successfully loaded	2315614659		PRJNA1332940
2315712812A	2023	2315712812A_R1.fastq.gz	2315712812A_R2.fastq.gz	SAMN51802037	Successfully loaded	2315712812A		PRJNA1332940
2315714659A	2023	2315714659A_R1.fastq.gz	2315714659A_R2.fastq.gz	SAMN51802038	Successfully loaded	2315714659A		PRJNA1332940
2315714660	2023	2315714660_R1.fastq.gz	2315714660_R2.fastq.gz	SAMN51802039	Successfully loaded	2315714660		PRJNA1332940
2315811859	2023	2315811859_R1.fastq.gz	2315811859_R2.fastq.gz	SAMN51802040	Successfully loaded	2315811859		PRJNA1332940
2315812836	2023	2315812836_R1.fastq.gz	2315812836_R2.fastq.gz	SAMN51802041	Successfully loaded	2315812836		PRJNA1332940
2316009561	2023	2316009561_R1.fastq.gz	2316009561_R2.fastq.gz	SAMN51802042	Successfully loaded	2316009561		PRJNA1332940
2316011483	2023	2316011483_R1.fastq.gz	2316011483_R2.fastq.gz	SAMN51802043	Successfully loaded	2316011483		PRJNA1332940
2316011589A	2023	2316011589A_R1.fastq.gz	2316011589A_R2.fastq.gz	SAMN51802044	Successfully loaded	2316011589A		PRJNA1332940
2316011914	2023	2316011914_R1.fastq.gz	2316011914_R2.fastq.gz	SAMN51802045	Successfully loaded	2316011914		PRJNA1332940
2316012254A	2023	2316012254A_R1.fastq.gz	2316012254A_R2.fastq.gz	SAMN51802046	Successfully loaded	2316012254A		PRJNA1332940
2316206067A	2023	2316206067A_R1.fastq.gz	2316206067A_R2.fastq.gz	SAMN51802047	Successfully loaded	2316206067A		PRJNA1332940
2316411547	2023	2316411547_R1.fastq.gz	2316411547_R2.fastq.gz	SAMN51802048	Successfully loaded	2316411547		PRJNA1332940
2316412257	2023	2316412257_R1.fastq.gz	2316412257_R2.fastq.gz	SAMN51802049	Successfully loaded	2316412257		PRJNA1332940
2316413494	2023	2316413494_R1.fastq.gz	2316413494_R2.fastq.gz	SAMN51802050	Successfully loaded	2316413494		PRJNA1332940
2316413662	2023	2316413662_R1.fastq.gz	2316413662_R2.fastq.gz	SAMN51802051	Successfully loaded	2316413662		PRJNA1332940
2316415216A	2023	2316415216A_R1.fastq.gz	2316415216A_R2.fastq.gz	SAMN51802052	Successfully loaded	2316415216A		PRJNA1332940
2316508757	2023	2316508757_R1.fastq.gz	2316508757_R2.fastq.gz	SAMN51802053	Successfully loaded	2316508757		PRJNA1332940
2316512359	2023	2316512359_R1.fastq.gz	2316512359_R2.fastq.gz	SAMN51802054	Successfully loaded	2316512359		PRJNA1332940
2316514016	2023	2316514016_R1.fastq.gz	2316514016_R2.fastq.gz	SAMN51802055	Successfully loaded	2316514016		PRJNA1332940
2316610155	2023	2316610155_R1.fastq.gz	2316610155_R2.fastq.gz	SAMN51802056	Successfully loaded	2316610155		PRJNA1332940
2316614357B	2023	2316614357B_R1.fastq.gz	2316614357B_R2.fastq.gz	SAMN51802057	Successfully loaded	2316614357B		PRJNA1332940
2316709905	2023	2316709905_R1.fastq.gz	2316709905_R2.fastq.gz	SAMN51802058	Successfully loaded	2316709905		PRJNA1332940
2316711772	2023	2316711772_R1.fastq.gz	2316711772_R2.fastq.gz	SAMN51802059	Successfully loaded	2316711772		PRJNA1332940
2317009005	2023	2317009005_R1.fastq.gz	2317009005_R2.fastq.gz	SAMN51802060	Successfully loaded	2317009005		PRJNA1332940
2317011197A	2023	2317011197A_R1.fastq.gz	2317011197A_R2.fastq.gz	SAMN51802061	Successfully loaded	2317011197A		PRJNA1332940
2317011915	2023	2317011915_R1.fastq.gz	2317011915_R2.fastq.gz	SAMN51802062	Successfully loaded	2317011915		PRJNA1332940
2317014791A	2023	2317014791A_R1.fastq.gz	2317014791A_R2.fastq.gz	SAMN51802063	Successfully loaded	2317014791A		PRJNA1332940
2317200223	2023	2317200223_R1.fastq.gz	2317200223_R2.fastq.gz	SAMN51802064	Successfully loaded	2317200223		PRJNA1332940
2317209214	2023	2317209214_R1.fastq.gz	2317209214_R2.fastq.gz	SAMN51802065	Successfully loaded	2317209214		PRJNA1332940
2317210250A	2023	2317210250A_R1.fastq.gz	2317210250A_R2.fastq.gz	SAMN51802066	Successfully loaded	2317210250A		PRJNA1332940
2317210833	2023	2317210833_R1.fastq.gz	2317210833_R2.fastq.gz	SAMN51802067	Successfully loaded	2317210833		PRJNA1332940
2317211017	2023	2317211017_R1.fastq.gz	2317211017_R2.fastq.gz	SAMN51802068	Successfully loaded	2317211017		PRJNA1332940
2317213898A	2023	2317213898A_R1.fastq.gz	2317213898A_R2.fastq.gz	SAMN51802069	Successfully loaded	2317213898A		PRJNA1332940
2317311360	2023	2317311360_R1.fastq.gz	2317311360_R2.fastq.gz	SAMN51802070	Successfully loaded	2317311360		PRJNA1332940
2317408840	2023	2317408840_R1.fastq.gz	2317408840_R2.fastq.gz	SAMN51802071	Successfully loaded	2317408840		PRJNA1332940
2317413529A	2023	2317413529A_R1.fastq.gz	2317413529A_R2.fastq.gz	SAMN51802072	Successfully loaded	2317413529A		PRJNA1332940
2317605929A	2023	2317605929A_R1.fastq.gz	2317605929A_R2.fastq.gz	SAMN51802073	Successfully loaded	2317605929A		PRJNA1332940
2317712666	2023	2317712666_R1.fastq.gz	2317712666_R2.fastq.gz	SAMN51802074	Successfully loaded	2317712666		PRJNA1332940
2317714984B	2023	2317714984B_R1.fastq.gz	2317714984B_R2.fastq.gz	SAMN51802075	Successfully loaded	2317714984B		PRJNA1332940
2317807506	2023	2317807506_R1.fastq.gz	2317807506_R2.fastq.gz	SAMN51802076	Successfully loaded	2317807506		PRJNA1332940
2317911124A	2023	2317911124A_R1.fastq.gz	2317911124A_R2.fastq.gz	SAMN51802077	Successfully loaded	2317911124A		PRJNA1332940
2318110678	2023	2318110678_R1.fastq.gz	2318110678_R2.fastq.gz	SAMN51802078	Successfully loaded	2318110678		PRJNA1332940
2318207796A	2023	2318207796A_R1.fastq.gz	2318207796A_R2.fastq.gz	SAMN51802079	Successfully loaded	2318207796A		PRJNA1332940
2318412372	2023	2318412372_R1.fastq.gz	2318412372_R2.fastq.gz	SAMN51802080	Successfully loaded	2318412372		PRJNA1332940
2318413362	2023	2318413362_R1.fastq.gz	2318413362_R2.fastq.gz	SAMN51802081	Successfully loaded	2318413362		PRJNA1332940
2318414875A	2023	2318414875A_R1.fastq.gz	2318414875A_R2.fastq.gz	SAMN51802082	Successfully loaded	2318414875A		PRJNA1332940
2318611303	2023	2318611303_R1.fastq.gz	2318611303_R2.fastq.gz	SAMN51802083	Successfully loaded	2318611303		PRJNA1332940
2318707715	2023	2318707715_R1.fastq.gz	2318707715_R2.fastq.gz	SAMN51802084	Successfully loaded	2318707715		PRJNA1332940
2318712105	2023	2318712105_R1.fastq.gz	2318712105_R2.fastq.gz	SAMN51802085	Successfully loaded	2318712105		PRJNA1332940
2318713010	2023	2318713010_R1.fastq.gz	2318713010_R2.fastq.gz	SAMN51802086	Successfully loaded	2318713010		PRJNA1332940
2318714135a	2023	2318714135a_R1.fastq.gz	2318714135a_R2.fastq.gz	SAMN51802087	Successfully loaded	2318714135a		PRJNA1332940
2318801325	2023	2318801325_R1.fastq.gz	2318801325_R2.fastq.gz	SAMN51802088	Successfully loaded	2318801325		PRJNA1332940
2318811093	2023	2318811093_R1.fastq.gz	2318811093_R2.fastq.gz	SAMN51802089	Successfully loaded	2318811093		PRJNA1332940
2318813095a	2023	2318813095a_R1.fastq.gz	2318813095a_R2.fastq.gz	SAMN51802090	Successfully loaded	2318813095a		PRJNA1332940
2319111090	2023	2319111090_R1.fastq.gz	2319111090_R2.fastq.gz	SAMN51802091	Successfully loaded	2319111090		PRJNA1332940
2319212269	2023	2319212269_R1.fastq.gz	2319212269_R2.fastq.gz	SAMN51802092	Successfully loaded	2319212269		PRJNA1332940
2319311083	2023	2319311083_R1.fastq.gz	2319311083_R2.fastq.gz	SAMN51802093	Successfully loaded	2319311083		PRJNA1332940
2319512311A	2023	2319512311A_R1.fastq.gz	2319512311A_R2.fastq.gz	SAMN51802094	Successfully loaded	2319512311A		PRJNA1332940
2319513272A	2023	2319513272A_R1.fastq.gz	2319513272A_R2.fastq.gz	SAMN51802095	Successfully loaded	2319513272A		PRJNA1332940
2319606672	2023	2319606672_R1.fastq.gz	2319606672_R2.fastq.gz	SAMN51802096	Successfully loaded	2319606672		PRJNA1332940
2319814342A	2023	2319814342A_R1.fastq.gz	2319814342A_R2.fastq.gz	SAMN51802097	Successfully loaded	2319814342A		PRJNA1332940
2319913962A	2023	2319913962A_R1.fastq.gz	2319913962A_R2.fastq.gz	SAMN51802098	Successfully loaded	2319913962A		PRJNA1332940
2320009290	2023	2320009290_R1.fastq.gz	2320009290_R2.fastq.gz	SAMN51802103	Successfully loaded	2320009290		PRJNA1332940
2320011622	2023	2320011622_R1.fastq.gz	2320011622_R2.fastq.gz	SAMN51802104	Successfully loaded	2320011622		PRJNA1332940
2320013631A	2023	2320013631A_R1.fastq.gz	2320013631A_R2.fastq.gz	SAMN51802105	Successfully loaded	2320013631A		PRJNA1332940
2320110741	2023	2320110741_R1.fastq.gz	2320110741_R2.fastq.gz	SAMN51802106	Successfully loaded	2320110741		PRJNA1332940
2320111414	2023	2320111414_R1.fastq.gz	2320111414_R2.fastq.gz	SAMN51802107	Successfully loaded	2320111414		PRJNA1332940
2320209611	2023	2320209611_R1.fastq.gz	2320209611_R2.fastq.gz	SAMN51802108	Successfully loaded	2320209611		PRJNA1332940
2320210932B	2023	2320210932B_R1.fastq.gz	2320210932B_R2.fastq.gz	SAMN51802109	Successfully loaded	2320210932B		PRJNA1332940
2320213201A	2023	2320213201A_R1.fastq.gz	2320213201A_R2.fastq.gz	SAMN51802110	Successfully loaded	2320213201A		PRJNA1332940
2320509510	2023	2320509510_R1.fastq.gz	2320509510_R2.fastq.gz	SAMN51802111	Successfully loaded	2320509510		PRJNA1332940
2320511672B	2023	2320511672B_R1.fastq.gz	2320511672B_R2.fastq.gz	SAMN51802112	Successfully loaded	2320511672B		PRJNA1332940
2320609885B	2023	2320609885B_R1.fastq.gz	2320609885B_R2.fastq.gz	SAMN51802113	Successfully loaded	2320609885B		PRJNA1332940
2320712197	2023	2320712197_R1.fastq.gz	2320712197_R2.fastq.gz	SAMN51802114	Successfully loaded	2320712197		PRJNA1332940
2320712323	2023	2320712323_R1.fastq.gz	2320712323_R2.fastq.gz	SAMN51802115	Successfully loaded	2320712323		PRJNA1332940
2320714440A	2023	2320714440A_R1.fastq.gz	2320714440A_R2.fastq.gz	SAMN51802116	Successfully loaded	2320714440A		PRJNA1332940
2320714441A	2023	2320714441A_R1.fastq.gz	2320714441A_R2.fastq.gz	SAMN51802117	Successfully loaded	2320714441A		PRJNA1332940
2320810701	2023	2320810701_R1.fastq.gz	2320810701_R2.fastq.gz	SAMN51802118	Successfully loaded	2320810701		PRJNA1332940
2320813561A	2023	2320813561A_R1.fastq.gz	2320813561A_R2.fastq.gz	SAMN51802119	Successfully loaded	2320813561A		PRJNA1332940
2320910661	2023	2320910661_R1.fastq.gz	2320910661_R2.fastq.gz	SAMN51802120	Successfully loaded	2320910661		PRJNA1332940
2321000612	2023	2321000612_R1.fastq.gz	2321000612_R2.fastq.gz	SAMN51802121	Successfully loaded	2321000612		PRJNA1332940
2321213012A	2023	2321213012A_R1.fastq.gz	2321213012A_R2.fastq.gz	SAMN51802122	Successfully loaded	2321213012A		PRJNA1332940
2321213187	2023	2321213187_R1.fastq.gz	2321213187_R2.fastq.gz	SAMN51802123	Successfully loaded	2321213187		PRJNA1332940
2321408716	2023	2321408716_R1.fastq.gz	2321408716_R2.fastq.gz	SAMN51802124	Successfully loaded	2321408716		PRJNA1332940
2321415060A	2023	2321415060A_R1.fastq.gz	2321415060A_R2.fastq.gz	SAMN51802125	Successfully loaded	2321415060A		PRJNA1332940
2321612048	2023	2321612048_R1.fastq.gz	2321612048_R2.fastq.gz	SAMN51802126	Successfully loaded	2321612048		PRJNA1332940
2321612096	2023	2321612096_R1.fastq.gz	2321612096_R2.fastq.gz	SAMN51802127	Successfully loaded	2321612096		PRJNA1332940
2321912027	2023	2321912027_R1.fastq.gz	2321912027_R2.fastq.gz	SAMN51802128	Successfully loaded	2321912027		PRJNA1332940
2321912510	2023	2321912510_R1.fastq.gz	2321912510_R2.fastq.gz	SAMN51802129	Successfully loaded	2321912510		PRJNA1332940
2321913222	2023	2321913222_R1.fastq.gz	2321913222_R2.fastq.gz	SAMN51802130	Successfully loaded	2321913222		PRJNA1332940
2321913887	2023	2321913887_R1.fastq.gz	2321913887_R2.fastq.gz	SAMN51802131	Successfully loaded	2321913887		PRJNA1332940
2322009647	2023	2322009647_R1.fastq.gz	2322009647_R2.fastq.gz	SAMN51802132	Successfully loaded	2322009647		PRJNA1332940
2322011893	2023	2322011893_R1.fastq.gz	2322011893_R2.fastq.gz	SAMN51802133	Successfully loaded	2322011893		PRJNA1332940
2322012160	2023	2322012160_R1.fastq.gz	2322012160_R2.fastq.gz	SAMN51802134	Successfully loaded	2322012160		PRJNA1332940
2322101733	2023	2322101733_R1.fastq.gz	2322101733_R2.fastq.gz	SAMN51802135	Successfully loaded	2322101733		PRJNA1332940
2322109682	2023	2322109682_R1.fastq.gz	2322109682_R2.fastq.gz	SAMN51802136	Successfully loaded	2322109682		PRJNA1332940
2322112326	2023	2322112326_R1.fastq.gz	2322112326_R2.fastq.gz	SAMN51802137	Successfully loaded	2322112326		PRJNA1332940
2322114400a	2023	2322114400a_R1.fastq.gz	2322114400a_R2.fastq.gz	SAMN51802138	Successfully loaded	2322114400a		PRJNA1332940
2322212505	2023	2322212505_R1.fastq.gz	2322212505_R2.fastq.gz	SAMN51802139	Successfully loaded	2322212505		PRJNA1332940
2322213038	2023	2322213038_R1.fastq.gz	2322213038_R2.fastq.gz	SAMN51802140	Successfully loaded	2322213038		PRJNA1332940
2322213713a	2023	2322213713a_R1.fastq.gz	2322213713a_R2.fastq.gz	SAMN51802141	Successfully loaded	2322213713a		PRJNA1332940
2322213714a	2023	2322213714a_R1.fastq.gz	2322213714a_R2.fastq.gz	SAMN51802142	Successfully loaded	2322213714a		PRJNA1332940
2322310723	2023	2322310723_R1.fastq.gz	2322310723_R2.fastq.gz	SAMN51802143	Successfully loaded	2322310723		PRJNA1332940
2322407268a	2023	2322407268a_R1.fastq.gz	2322407268a_R2.fastq.gz	SAMN51802144	Successfully loaded	2322407268a		PRJNA1332940
2322712196a	2023	2322712196a_R1.fastq.gz	2322712196a_R2.fastq.gz	SAMN51802145	Successfully loaded	2322712196a		PRJNA1332940
2322714510A	2023	2322714510A_R1.fastq.gz	2322714510A_R2.fastq.gz	SAMN51802146	Successfully loaded	2322714510A		PRJNA1332940
2322714511A	2023	2322714511A_R1.fastq.gz	2322714511A_R2.fastq.gz	SAMN51802147	Successfully loaded	2322714511A		PRJNA1332940
2322714512A	2023	2322714512A_R1.fastq.gz	2322714512A_R2.fastq.gz	SAMN51802148	Successfully loaded	2322714512A		PRJNA1332940
2322810216	2023	2322810216_R1.fastq.gz	2322810216_R2.fastq.gz	SAMN51802149	Successfully loaded	2322810216		PRJNA1332940
2322814665A	2023	2322814665A_R1.fastq.gz	2322814665A_R2.fastq.gz	SAMN51802150	Successfully loaded	2322814665A		PRJNA1332940
2323011781	2023	2323011781_R1.fastq.gz	2323011781_R2.fastq.gz	SAMN51802151	Successfully loaded	2323011781		PRJNA1332940
2323013374A	2023	2323013374A_R1.fastq.gz	2323013374A_R2.fastq.gz	SAMN51802152	Successfully loaded	2323013374A		PRJNA1332940
2323309379	2023	2323309379_R1.fastq.gz	2323309379_R2.fastq.gz	SAMN51802153	Successfully loaded	2323309379		PRJNA1332940
2323315275A	2023	2323315275A_R1.fastq.gz	2323315275A_R2.fastq.gz	SAMN51802154	Successfully loaded	2323315275A		PRJNA1332940
2323405118	2023	2323405118_R1.fastq.gz	2323405118_R2.fastq.gz	SAMN51802155	Successfully loaded	2323405118		PRJNA1332940
2323412524	2023	2323412524_R1.fastq.gz	2323412524_R2.fastq.gz	SAMN51802156	Successfully loaded	2323412524		PRJNA1332940
2323412902	2023	2323412902_R1.fastq.gz	2323412902_R2.fastq.gz	SAMN51802157	Successfully loaded	2323412902		PRJNA1332940
2323412937	2023	2323412937_R1.fastq.gz	2323412937_R2.fastq.gz	SAMN51802158	Successfully loaded	2323412937		PRJNA1332940
2323414440A	2023	2323414440A_R1.fastq.gz	2323414440A_R2.fastq.gz	SAMN51802159	Successfully loaded	2323414440A		PRJNA1332940
2323512251	2023	2323512251_R1.fastq.gz	2323512251_R2.fastq.gz	SAMN51802160	Successfully loaded	2323512251		PRJNA1332940
2323613545	2023	2323613545_R1.fastq.gz	2323613545_R2.fastq.gz	SAMN51802161	Successfully loaded	2323613545		PRJNA1332940
2323709444	2023	2323709444_R1.fastq.gz	2323709444_R2.fastq.gz	SAMN51802162	Successfully loaded	2323709444		PRJNA1332940
2324113432	2023	2324113432_R1.fastq.gz	2324113432_R2.fastq.gz	SAMN51802163	Successfully loaded	2324113432		PRJNA1332940
2324114599A	2023	2324114599A_R1.fastq.gz	2324114599A_R2.fastq.gz	SAMN51802164	Successfully loaded	2324114599A		PRJNA1332940
2324211549	2023	2324211549_R1.fastq.gz	2324211549_R2.fastq.gz	SAMN51802165	Successfully loaded	2324211549		PRJNA1332940
2324412160	2023	2324412160_R1.fastq.gz	2324412160_R2.fastq.gz	SAMN51802166	Successfully loaded	2324412160		PRJNA1332940
2324412887	2023	2324412887_R1.fastq.gz	2324412887_R2.fastq.gz	SAMN51802167	Successfully loaded	2324412887		PRJNA1332940
2324412991	2023	2324412991_R1.fastq.gz	2324412991_R2.fastq.gz	SAMN51802168	Successfully loaded	2324412991		PRJNA1332940
2324712796	2023	2324712796_R1.fastq.gz	2324712796_R2.fastq.gz	SAMN51802169	Successfully loaded	2324712796		PRJNA1332940
2324713432A	2023	2324713432A_R1.fastq.gz	2324713432A_R2.fastq.gz	SAMN51802170	Successfully loaded	2324713432A		PRJNA1332940
2324811163	2023	2324811163_R1.fastq.gz	2324811163_R2.fastq.gz	SAMN51802171	Successfully loaded	2324811163		PRJNA1332940
2324814124	2023	2324814124_R1.fastq.gz	2324814124_R2.fastq.gz	SAMN51802172	Successfully loaded	2324814124		PRJNA1332940
2324909266	2023	2324909266_R1.fastq.gz	2324909266_R2.fastq.gz	SAMN51802173	Successfully loaded	2324909266		PRJNA1332940
2324913441	2023	2324913441_R1.fastq.gz	2324913441_R2.fastq.gz	SAMN51802174	Successfully loaded	2324913441		PRJNA1332940
2325012070	2023	2325012070_R1.fastq.gz	2325012070_R2.fastq.gz	SAMN51802175	Successfully loaded	2325012070		PRJNA1332940
2325109581	2023	2325109581_R1.fastq.gz	2325109581_R2.fastq.gz	SAMN51802176	Successfully loaded	2325109581		PRJNA1332940
2325113115A	2023	2325113115A_R1.fastq.gz	2325113115A_R2.fastq.gz	SAMN51802177	Successfully loaded	2325113115A		PRJNA1332940
2325207538A	2023	2325207538A_R1.fastq.gz	2325207538A_R2.fastq.gz	SAMN51802178	Successfully loaded	2325207538A		PRJNA1332940
2325410256	2023	2325410256_R1.fastq.gz	2325410256_R2.fastq.gz	SAMN51802179	Successfully loaded	2325410256		PRJNA1332940
2325411620A	2023	2325411620A_R1.fastq.gz	2325411620A_R2.fastq.gz	SAMN51802180	Successfully loaded	2325411620A		PRJNA1332940
2325411703	2023	2325411703_R1.fastq.gz	2325411703_R2.fastq.gz	SAMN51802181	Successfully loaded	2325411703		PRJNA1332940
2325411794A	2023	2325411794A_R1.fastq.gz	2325411794A_R2.fastq.gz	SAMN51802182	Successfully loaded	2325411794A		PRJNA1332940
2325412044A	2023	2325412044A_R1.fastq.gz	2325412044A_R2.fastq.gz	SAMN51802183	Successfully loaded	2325412044A		PRJNA1332940
2325412723	2023	2325412723_R1.fastq.gz	2325412723_R2.fastq.gz	SAMN51802184	Successfully loaded	2325412723		PRJNA1332940
2325414284	2023	2325414284_R1.fastq.gz	2325414284_R2.fastq.gz	SAMN51802185	Successfully loaded	2325414284		PRJNA1332940
2325414650	2023	2325414650_R1.fastq.gz	2325414650_R2.fastq.gz	SAMN51802186	Successfully loaded	2325414650		PRJNA1332940
2325513081	2023	2325513081_R1.fastq.gz	2325513081_R2.fastq.gz	SAMN51802187	Successfully loaded	2325513081		PRJNA1332940
2325514473A	2023	2325514473A_R1.fastq.gz	2325514473A_R2.fastq.gz	SAMN51802188	Successfully loaded	2325514473A		PRJNA1332940
2325612688B	2023	2325612688B_R1.fastq.gz	2325612688B_R2.fastq.gz	SAMN51802189	Successfully loaded	2325612688B		PRJNA1332940
2325712105	2023	2325712105_R1.fastq.gz	2325712105_R2.fastq.gz	SAMN51802190	Successfully loaded	2325712105		PRJNA1332940
2325713285	2023	2325713285_R1.fastq.gz	2325713285_R2.fastq.gz	SAMN51802191	Successfully loaded	2325713285		PRJNA1332940
2325808701	2023	2325808701_R1.fastq.gz	2325808701_R2.fastq.gz	SAMN51802192	Successfully loaded	2325808701		PRJNA1332940
2325811405	2023	2325811405_R1.fastq.gz	2325811405_R2.fastq.gz	SAMN51802193	Successfully loaded	2325811405		PRJNA1332940
2325811705	2023	2325811705_R1.fastq.gz	2325811705_R2.fastq.gz	SAMN51802194	Successfully loaded	2325811705		PRJNA1332940
2326111384A	2023	2326111384A_R1.fastq.gz	2326111384A_R2.fastq.gz	SAMN51802195	Successfully loaded	2326111384A		PRJNA1332940
2326113019	2023	2326113019_R1.fastq.gz	2326113019_R2.fastq.gz	SAMN51802196	Successfully loaded	2326113019		PRJNA1332940
2326113445	2023	2326113445_R1.fastq.gz	2326113445_R2.fastq.gz	SAMN51802197	Successfully loaded	2326113445		PRJNA1332940
2326212725	2023	2326212725_R1.fastq.gz	2326212725_R2.fastq.gz	SAMN51802198	Successfully loaded	2326212725		PRJNA1332940
2326300473	2023	2326300473_R1.fastq.gz	2326300473_R2.fastq.gz	SAMN51802199	Successfully loaded	2326300473		PRJNA1332940
2326314354A	2023	2326314354A_R1.fastq.gz	2326314354A_R2.fastq.gz	SAMN51802200	Successfully loaded	2326314354A		PRJNA1332940
2326411244	2023	2326411244_R1.fastq.gz	2326411244_R2.fastq.gz	SAMN51802201	Successfully loaded	2326411244		PRJNA1332940
2326500191	2023	2326500191_R1.fastq.gz	2326500191_R2.fastq.gz	SAMN51802202	Successfully loaded	2326500191		PRJNA1332940
2326511175	2023	2326511175_R1.fastq.gz	2326511175_R2.fastq.gz	SAMN51802203	Successfully loaded	2326511175		PRJNA1332940
2326511284	2023	2326511284_R1.fastq.gz	2326511284_R2.fastq.gz	SAMN51802204	Successfully loaded	2326511284		PRJNA1332940
2326511337	2023	2326511337_R1.fastq.gz	2326511337_R2.fastq.gz	SAMN51802205	Successfully loaded	2326511337		PRJNA1332940
2326513406A	2023	2326513406A_R1.fastq.gz	2326513406A_R2.fastq.gz	SAMN51802206	Successfully loaded	2326513406A		PRJNA1332940
2326513492A	2023	2326513492A_R1.fastq.gz	2326513492A_R2.fastq.gz	SAMN51802207	Successfully loaded	2326513492A		PRJNA1332940
2326810378	2023	2326810378_R1.fastq.gz	2326810378_R2.fastq.gz	SAMN51802208	Successfully loaded	2326810378		PRJNA1332940
2326811133	2023	2326811133_R1.fastq.gz	2326811133_R2.fastq.gz	SAMN51802209	Successfully loaded	2326811133		PRJNA1332940
2326811930	2023	2326811930_R1.fastq.gz	2326811930_R2.fastq.gz	SAMN51802210	Successfully loaded	2326811930		PRJNA1332940
2326812023	2023	2326812023_R1.fastq.gz	2326812023_R2.fastq.gz	SAMN51802211	Successfully loaded	2326812023		PRJNA1332940
2326900535	2023	2326900535_R1.fastq.gz	2326900535_R2.fastq.gz	SAMN51802212	Successfully loaded	2326900535		PRJNA1332940
2326910434	2023	2326910434_R1.fastq.gz	2326910434_R2.fastq.gz	SAMN51802213	Successfully loaded	2326910434		PRJNA1332940
2326914168A	2023	2326914168A_R1.fastq.gz	2326914168A_R2.fastq.gz	SAMN51802214	Successfully loaded	2326914168A		PRJNA1332940
2327000681	2023	2327000681_R1.fastq.gz	2327000681_R2.fastq.gz	SAMN51802215	Successfully loaded	2327000681		PRJNA1332940
2327010964	2023	2327010964_R1.fastq.gz	2327010964_R2.fastq.gz	SAMN51802216	Successfully loaded	2327010964		PRJNA1332940
2327401308A	2023	2327401308A_R1.fastq.gz	2327401308A_R2.fastq.gz	SAMN51802217	Successfully loaded	2327401308A		PRJNA1332940
2327611729	2023	2327611729_R1.fastq.gz	2327611729_R2.fastq.gz	SAMN51802218	Successfully loaded	2327611729		PRJNA1332940
2327612418	2023	2327612418_R1.fastq.gz	2327612418_R2.fastq.gz	SAMN51802219	Successfully loaded	2327612418		PRJNA1332940
2327612968	2023	2327612968_R1.fastq.gz	2327612968_R2.fastq.gz	SAMN51802220	Successfully loaded	2327612968		PRJNA1332940
2327713301	2023	2327713301_R1.fastq.gz	2327713301_R2.fastq.gz	SAMN51802221	Successfully loaded	2327713301		PRJNA1332940
2327713633	2023	2327713633_R1.fastq.gz	2327713633_R2.fastq.gz	SAMN51802222	Successfully loaded	2327713633		PRJNA1332940
2327713670	2023	2327713670_R1.fastq.gz	2327713670_R2.fastq.gz	SAMN51802223	Successfully loaded	2327713670		PRJNA1332940
2327800995R	2023	2327800995R_R1.fastq.gz	2327800995R_R2.fastq.gz	SAMN51802224	Successfully loaded	2327800995R		PRJNA1332940
2327811490	2023	2327811490_R1.fastq.gz	2327811490_R2.fastq.gz	SAMN51802225	Successfully loaded	2327811490		PRJNA1332940
2327811629	2023	2327811629_R1.fastq.gz	2327811629_R2.fastq.gz	SAMN51802226	Successfully loaded	2327811629		PRJNA1332940
2328209934	2023	2328209934_R1.fastq.gz	2328209934_R2.fastq.gz	SAMN51802227	Successfully loaded	2328209934		PRJNA1332940
2328214268A	2023	2328214268A_R1.fastq.gz	2328214268A_R2.fastq.gz	SAMN51802228	Successfully loaded	2328214268A		PRJNA1332940
2328214709A	2023	2328214709A_R1.fastq.gz	2328214709A_R2.fastq.gz	SAMN51802229	Successfully loaded	2328214709A		PRJNA1332940
2328312053A	2023	2328312053A_R1.fastq.gz	2328312053A_R2.fastq.gz	SAMN51802230	Successfully loaded	2328312053A		PRJNA1332940
2328314540A	2023	2328314540A_R1.fastq.gz	2328314540A_R2.fastq.gz	SAMN51802231	Successfully loaded	2328314540A		PRJNA1332940
2328314541A	2023	2328314541A_R1.fastq.gz	2328314541A_R2.fastq.gz	SAMN51802232	Successfully loaded	2328314541A		PRJNA1332940
2328610584	2023	2328610584_R1.fastq.gz	2328610584_R2.fastq.gz	SAMN51802233	Successfully loaded	2328610584		PRJNA1332940
2328908260	2023	2328908260_R1.fastq.gz	2328908260_R2.fastq.gz	SAMN51802234	Successfully loaded	2328908260		PRJNA1332940
2328910639	2023	2328910639_R1.fastq.gz	2328910639_R2.fastq.gz	SAMN51802235	Successfully loaded	2328910639		PRJNA1332940
2328911200B	2023	2328911200B_R1.fastq.gz	2328911200B_R2.fastq.gz	SAMN51802236	Successfully loaded	2328911200B		PRJNA1332940
2328911925	2023	2328911925_R1.fastq.gz	2328911925_R2.fastq.gz	SAMN51802237	Successfully loaded	2328911925		PRJNA1332940
2328912297	2023	2328912297_R1.fastq.gz	2328912297_R2.fastq.gz	SAMN51802238	Successfully loaded	2328912297		PRJNA1332940
2328912298	2023	2328912298_R1.fastq.gz	2328912298_R2.fastq.gz	SAMN51802239	Successfully loaded	2328912298		PRJNA1332940
2328912701A	2023	2328912701A_R1.fastq.gz	2328912701A_R2.fastq.gz	SAMN51802240	Successfully loaded	2328912701A		PRJNA1332940
2329010288	2023	2329010288_R1.fastq.gz	2329010288_R2.fastq.gz	SAMN51802241	Successfully loaded	2329010288		PRJNA1332940
2329011932A	2023	2329011932A_R1.fastq.gz	2329011932A_R2.fastq.gz	SAMN51802242	Successfully loaded	2329011932A		PRJNA1332940
2329012600A	2023	2329012600A_R1.fastq.gz	2329012600A_R2.fastq.gz	SAMN51802243	Successfully loaded	2329012600A		PRJNA1332940
2329211743	2023	2329211743_R1.fastq.gz	2329211743_R2.fastq.gz	SAMN51802244	Successfully loaded	2329211743		PRJNA1332940
2329211760	2023	2329211760_R1.fastq.gz	2329211760_R2.fastq.gz	SAMN51802245	Successfully loaded	2329211760		PRJNA1332940
2329213301A	2023	2329213301A_R1.fastq.gz	2329213301A_R2.fastq.gz	SAMN51802246	Successfully loaded	2329213301A		PRJNA1332940
2329308239	2023	2329308239_R1.fastq.gz	2329308239_R2.fastq.gz	SAMN51802247	Successfully loaded	2329308239		PRJNA1332940
2329308654	2023	2329308654_R1.fastq.gz	2329308654_R2.fastq.gz	SAMN51802248	Successfully loaded	2329308654		PRJNA1332940
2329312332B	2023	2329312332B_R1.fastq.gz	2329312332B_R2.fastq.gz	SAMN51802249	Successfully loaded	2329312332B		PRJNA1332940
2329313557A	2023	2329313557A_R1.fastq.gz	2329313557A_R2.fastq.gz	SAMN51802250	Successfully loaded	2329313557A		PRJNA1332940
2329612942A	2023	2329612942A_R1.fastq.gz	2329612942A_R2.fastq.gz	SAMN51802251	Successfully loaded	2329612942A		PRJNA1332940
2329613592	2023	2329613592_R1.fastq.gz	2329613592_R2.fastq.gz	SAMN51802252	Successfully loaded	2329613592		PRJNA1332940
2329710808	2023	2329710808_R1.fastq.gz	2329710808_R2.fastq.gz	SAMN51802253	Successfully loaded	2329710808		PRJNA1332940
2329713043	2023	2329713043_R1.fastq.gz	2329713043_R2.fastq.gz	SAMN51802254	Successfully loaded	2329713043		PRJNA1332940
2329812198	2023	2329812198_R1.fastq.gz	2329812198_R2.fastq.gz	SAMN51802255	Successfully loaded	2329812198		PRJNA1332940
2329814022A	2023	2329814022A_R1.fastq.gz	2329814022A_R2.fastq.gz	SAMN51802256	Successfully loaded	2329814022A		PRJNA1332940
2329814026A	2023	2329814026A_R1.fastq.gz	2329814026A_R2.fastq.gz	SAMN51802257	Successfully loaded	2329814026A		PRJNA1332940
2329913520A	2023	2329913520A_R1.fastq.gz	2329913520A_R2.fastq.gz	SAMN51802258	Successfully loaded	2329913520A		PRJNA1332940
2330011148	2023	2330011148_R1.fastq.gz	2330011148_R2.fastq.gz	SAMN51802259	Successfully loaded	2330011148		PRJNA1332940
2330012554A	2023	2330012554A_R1.fastq.gz	2330012554A_R2.fastq.gz	SAMN51802260	Successfully loaded	2330012554A		PRJNA1332940
2330012565	2023	2330012565_R1.fastq.gz	2330012565_R2.fastq.gz	SAMN51802261	Successfully loaded	2330012565		PRJNA1332940
2330101979A	2023	2330101979A_R1.fastq.gz	2330101979A_R2.fastq.gz	SAMN51802262	Successfully loaded	2330101979A		PRJNA1332940
2330106287	2023	2330106287_R1.fastq.gz	2330106287_R2.fastq.gz	SAMN51802263	Successfully loaded	2330106287		PRJNA1332940
2330309655	2023	2330309655_R1.fastq.gz	2330309655_R2.fastq.gz	SAMN51802264	Successfully loaded	2330309655		PRJNA1332940
2330312085	2023	2330312085_R1.fastq.gz	2330312085_R2.fastq.gz	SAMN51802265	Successfully loaded	2330312085		PRJNA1332940
2330412500	2023	2330412500_R1.fastq.gz	2330412500_R2.fastq.gz	SAMN51802266	Successfully loaded	2330412500		PRJNA1332940
2330414133a	2023	2330414133a_R1.fastq.gz	2330414133a_R2.fastq.gz	SAMN51802267	Successfully loaded	2330414133a		PRJNA1332940
2330512955	2023	2330512955_R1.fastq.gz	2330512955_R2.fastq.gz	SAMN51802268	Successfully loaded	2330512955		PRJNA1332940
2330512956	2023	2330512956_R1.fastq.gz	2330512956_R2.fastq.gz	SAMN51802269	Successfully loaded	2330512956		PRJNA1332940
2330514950a	2023	2330514950a_R1.fastq.gz	2330514950a_R2.fastq.gz	SAMN51802270	Successfully loaded	2330514950a		PRJNA1332940
2330612772	2023	2330612772_R1.fastq.gz	2330612772_R2.fastq.gz	SAMN51802271	Successfully loaded	2330612772		PRJNA1332940
2330709245	2023	2330709245_R1.fastq.gz	2330709245_R2.fastq.gz	SAMN51802272	Successfully loaded	2330709245		PRJNA1332940
2330709320a	2023	2330709320a_R1.fastq.gz	2330709320a_R2.fastq.gz	SAMN51802273	Successfully loaded	2330709320a		PRJNA1332940
2330713727a	2023	2330713727a_R1.fastq.gz	2330713727a_R2.fastq.gz	SAMN51802274	Successfully loaded	2330713727a		PRJNA1332940
2331010812	2023	2331010812_R1.fastq.gz	2331010812_R2.fastq.gz	SAMN51802275	Successfully loaded	2331010812		PRJNA1332940
2331012724a	2023	2331012724a_R1.fastq.gz	2331012724a_R2.fastq.gz	SAMN51802276	Successfully loaded	2331012724a		PRJNA1332940
2331013600	2023	2331013600_R1.fastq.gz	2331013600_R2.fastq.gz	SAMN51802277	Successfully loaded	2331013600		PRJNA1332940
2331013665	2023	2331013665_R1.fastq.gz	2331013665_R2.fastq.gz	SAMN51802278	Successfully loaded	2331013665		PRJNA1332940
2331112574	2023	2331112574_R1.fastq.gz	2331112574_R2.fastq.gz	SAMN51802279	Successfully loaded	2331112574		PRJNA1332940
2331112842	2023	2331112842_R1.fastq.gz	2331112842_R2.fastq.gz	SAMN51802280	Successfully loaded	2331112842		PRJNA1332940
2331211071	2023	2331211071_R1.fastq.gz	2331211071_R2.fastq.gz	SAMN51802281	Successfully loaded	2331211071		PRJNA1332940
2331214266	2023	2331214266_R1.fastq.gz	2331214266_R2.fastq.gz	SAMN51802282	Successfully loaded	2331214266		PRJNA1332940
2331214346	2023	2331214346_R1.fastq.gz	2331214346_R2.fastq.gz	SAMN51802283	Successfully loaded	2331214346		PRJNA1332940
2331312212	2023	2331312212_R1.fastq.gz	2331312212_R2.fastq.gz	SAMN51802284	Successfully loaded	2331312212		PRJNA1332940
2331312401	2023	2331312401_R1.fastq.gz	2331312401_R2.fastq.gz	SAMN51802285	Successfully loaded	2331312401		PRJNA1332940
2331713010	2023	2331713010_R1.fastq.gz	2331713010_R2.fastq.gz	SAMN51802286	Successfully loaded	2331713010		PRJNA1332940
2331715357	2023	2331715357_R1.fastq.gz	2331715357_R2.fastq.gz	SAMN51802287	Successfully loaded	2331715357		PRJNA1332940
2331812147	2023	2331812147_R1.fastq.gz	2331812147_R2.fastq.gz	SAMN51802288	Successfully loaded	2331812147		PRJNA1332940
2331814535	2023	2331814535_R1.fastq.gz	2331814535_R2.fastq.gz	SAMN51802289	Successfully loaded	2331814535		PRJNA1332940
2331909440	2023	2331909440_R1.fastq.gz	2331909440_R2.fastq.gz	SAMN51802290	Successfully loaded	2331909440		PRJNA1332940
2331910039	2023	2331910039_R1.fastq.gz	2331910039_R2.fastq.gz	SAMN51802291	Successfully loaded	2331910039		PRJNA1332940
2331912251	2023	2331912251_R1.fastq.gz	2331912251_R2.fastq.gz	SAMN51802292	Successfully loaded	2331912251		PRJNA1332940
2331914368	2023	2331914368_R1.fastq.gz	2331914368_R2.fastq.gz	SAMN51802293	Successfully loaded	2331914368		PRJNA1332940
2332013807	2023	2332013807_R1.fastq.gz	2332013807_R2.fastq.gz	SAMN51802294	Successfully loaded	2332013807		PRJNA1332940
2332110721	2023	2332110721_R1.fastq.gz	2332110721_R2.fastq.gz	SAMN51802295	Successfully loaded	2332110721		PRJNA1332940
2332111807	2023	2332111807_R1.fastq.gz	2332111807_R2.fastq.gz	SAMN51802296	Successfully loaded	2332111807		PRJNA1332940
2332410648	2023	2332410648_R1.fastq.gz	2332410648_R2.fastq.gz	SAMN51802297	Successfully loaded	2332410648		PRJNA1332940
2332500080	2023	2332500080_R1.fastq.gz	2332500080_R2.fastq.gz	SAMN51802298	Successfully loaded	2332500080		PRJNA1332940
2332611089	2023	2332611089_R1.fastq.gz	2332611089_R2.fastq.gz	SAMN51802299	Successfully loaded	2332611089		PRJNA1332940
2332612344	2023	2332612344_R1.fastq.gz	2332612344_R2.fastq.gz	SAMN51802300	Successfully loaded	2332612344		PRJNA1332940
2332614214	2023	2332614214_R1.fastq.gz	2332614214_R2.fastq.gz	SAMN51802301	Successfully loaded	2332614214		PRJNA1332940
2333107890	2023	2333107890_R1.fastq.gz	2333107890_R2.fastq.gz	SAMN51802302	Successfully loaded	2333107890		PRJNA1332940
2333112674	2023	2333112674_R1.fastq.gz	2333112674_R2.fastq.gz	SAMN51802303	Successfully loaded	2333112674		PRJNA1332940
2333112779	2023	2333112779_R1.fastq.gz	2333112779_R2.fastq.gz	SAMN51802304	Successfully loaded	2333112779		PRJNA1332940
2333114971	2023	2333114971_R1.fastq.gz	2333114971_R2.fastq.gz	SAMN51802305	Successfully loaded	2333114971		PRJNA1332940
2333212669	2023	2333212669_R1.fastq.gz	2333212669_R2.fastq.gz	SAMN51802306	Successfully loaded	2333212669		PRJNA1332940
2333514097	2023	2333514097_R1.fastq.gz	2333514097_R2.fastq.gz	SAMN51802307	Successfully loaded	2333514097		PRJNA1332940
2333806186	2023	2333806186_R1.fastq.gz	2333806186_R2.fastq.gz	SAMN51802308	Successfully loaded	2333806186		PRJNA1332940
2333909862	2023	2333909862_R1.fastq.gz	2333909862_R2.fastq.gz	SAMN51802309	Successfully loaded	2333909862		PRJNA1332940
2333910072	2023	2333910072_R1.fastq.gz	2333910072_R2.fastq.gz	SAMN51802310	Successfully loaded	2333910072		PRJNA1332940
2333913770	2023	2333913770_R1.fastq.gz	2333913770_R2.fastq.gz	SAMN51802311	Successfully loaded	2333913770		PRJNA1332940
2333913796	2023	2333913796_R1.fastq.gz	2333913796_R2.fastq.gz	SAMN51802312	Successfully loaded	2333913796		PRJNA1332940
2334013172b	2023	2334013172b_R1.fastq.gz	2334013172b_R2.fastq.gz	SAMN51802313	Successfully loaded	2334013172b		PRJNA1332940
2334015288	2023	2334015288_R1.fastq.gz	2334015288_R2.fastq.gz	SAMN51802314	Successfully loaded	2334015288		PRJNA1332940
2334015289	2023	2334015289_R1.fastq.gz	2334015289_R2.fastq.gz	SAMN51802315	Successfully loaded	2334015289		PRJNA1332940
2334115077	2023	2334115077_R1.fastq.gz	2334115077_R2.fastq.gz	SAMN51802316	Successfully loaded	2334115077		PRJNA1332940
2334115084	2023	2334115084_R1.fastq.gz	2334115084_R2.fastq.gz	SAMN51802317	Successfully loaded	2334115084		PRJNA1332940
2334115088	2023	2334115088_R1.fastq.gz	2334115088_R2.fastq.gz	SAMN51802318	Successfully loaded	2334115088		PRJNA1332940
2334209431	2023	2334209431_R1.fastq.gz	2334209431_R2.fastq.gz	SAMN51802319	Successfully loaded	2334209431		PRJNA1332940
2334211437	2023	2334211437_R1.fastq.gz	2334211437_R2.fastq.gz	SAMN51802320	Successfully loaded	2334211437		PRJNA1332940
2334211768	2023	2334211768_R1.fastq.gz	2334211768_R2.fastq.gz	SAMN51802321	Successfully loaded	2334211768		PRJNA1332940
2334211941	2023	2334211941_R1.fastq.gz	2334211941_R2.fastq.gz	SAMN51802322	Successfully loaded	2334211941		PRJNA1332940
2334401565	2023	2334401565_R1.fastq.gz	2334401565_R2.fastq.gz	SAMN51802323	Successfully loaded	2334401565		PRJNA1332940
2334403863	2023	2334403863_R1.fastq.gz	2334403863_R2.fastq.gz	SAMN51802324	Successfully loaded	2334403863		PRJNA1332940
2334403884	2023	2334403884_R1.fastq.gz	2334403884_R2.fastq.gz	SAMN51802325	Successfully loaded	2334403884		PRJNA1332940
2334512549	2023	2334512549_R1.fastq.gz	2334512549_R2.fastq.gz	SAMN51802326	Successfully loaded	2334512549		PRJNA1332940
2334513190	2023	2334513190_R1.fastq.gz	2334513190_R2.fastq.gz	SAMN51802327	Successfully loaded	2334513190		PRJNA1332940
2334514829	2023	2334514829_R1.fastq.gz	2334514829_R2.fastq.gz	SAMN51802328	Successfully loaded	2334514829		PRJNA1332940
2334514906	2023	2334514906_R1.fastq.gz	2334514906_R2.fastq.gz	SAMN51802329	Successfully loaded	2334514906		PRJNA1332940
2334609770	2023	2334609770_R1.fastq.gz	2334609770_R2.fastq.gz	SAMN51802330	Successfully loaded	2334609770		PRJNA1332940
2334614555	2023	2334614555_R1.fastq.gz	2334614555_R2.fastq.gz	SAMN51802331	Successfully loaded	2334614555		PRJNA1332940
2334710509	2023	2334710509_R1.fastq.gz	2334710509_R2.fastq.gz	SAMN51802332	Successfully loaded	2334710509		PRJNA1332940
2334712250	2023	2334712250_R1.fastq.gz	2334712250_R2.fastq.gz	SAMN51802333	Successfully loaded	2334712250		PRJNA1332940
2334712310	2023	2334712310_R1.fastq.gz	2334712310_R2.fastq.gz	SAMN51802334	Successfully loaded	2334712310		PRJNA1332940
2334712432	2023	2334712432_R1.fastq.gz	2334712432_R2.fastq.gz	SAMN51802335	Successfully loaded	2334712432		PRJNA1332940
2334800093	2023	2334800093_R1.fastq.gz	2334800093_R2.fastq.gz	SAMN51802336	Successfully loaded	2334800093		PRJNA1332940
2334813593	2023	2334813593_R1.fastq.gz	2334813593_R2.fastq.gz	SAMN51802337	Successfully loaded	2334813593		PRJNA1332940
2334908618	2023	2334908618_R1.fastq.gz	2334908618_R2.fastq.gz	SAMN51802338	Successfully loaded	2334908618		PRJNA1332940
2334911887	2023	2334911887_R1.fastq.gz	2334911887_R2.fastq.gz	SAMN51802339	Successfully loaded	2334911887		PRJNA1332940
2335212800	2023	2335212800_R1.fastq.gz	2335212800_R2.fastq.gz	SAMN51802340	Successfully loaded	2335212800		PRJNA1332940
2335213279	2023	2335213279_R1.fastq.gz	2335213279_R2.fastq.gz	SAMN51802341	Successfully loaded	2335213279		PRJNA1332940
2335213537	2023	2335213537_R1.fastq.gz	2335213537_R2.fastq.gz	SAMN51802342	Successfully loaded	2335213537		PRJNA1332940
2335214292	2023	2335214292_R1.fastq.gz	2335214292_R2.fastq.gz	SAMN51802343	Successfully loaded	2335214292		PRJNA1332940
2335409814	2023	2335409814_R1.fastq.gz	2335409814_R2.fastq.gz	SAMN51802344	Successfully loaded	2335409814		PRJNA1332940
2335410412B	2023	2335410412B_R1.fastq.gz	2335410412B_R2.fastq.gz	SAMN51802345	Successfully loaded	2335410412B		PRJNA1332940
2335608527	2023	2335608527_R1.fastq.gz	2335608527_R2.fastq.gz	SAMN51802346	Successfully loaded	2335608527		PRJNA1332940
2335609859	2023	2335609859_R1.fastq.gz	2335609859_R2.fastq.gz	SAMN51802347	Successfully loaded	2335609859		PRJNA1332940
2335610364	2023	2335610364_R1.fastq.gz	2335610364_R2.fastq.gz	SAMN51802348	Successfully loaded	2335610364		PRJNA1332940
2335610921	2023	2335610921_R1.fastq.gz	2335610921_R2.fastq.gz	SAMN51802349	Successfully loaded	2335610921		PRJNA1332940
2335804397	2023	2335804397_R1.fastq.gz	2335804397_R2.fastq.gz	SAMN51802350	Successfully loaded	2335804397		PRJNA1332940
2336104866	2023	2336104866_R1.fastq.gz	2336104866_R2.fastq.gz	SAMN51802351	Successfully loaded	2336104866		PRJNA1332940
2336111270	2023	2336111270_R1.fastq.gz	2336111270_R2.fastq.gz	SAMN51802352	Successfully loaded	2336111270		PRJNA1332940
2336209058	2023	2336209058_R1.fastq.gz	2336209058_R2.fastq.gz	SAMN51802353	Successfully loaded	2336209058		PRJNA1332940
2336210899	2023	2336210899_R1.fastq.gz	2336210899_R2.fastq.gz	SAMN51802354	Successfully loaded	2336210899		PRJNA1332940
2336210960	2023	2336210960_R1.fastq.gz	2336210960_R2.fastq.gz	SAMN51802355	Successfully loaded	2336210960		PRJNA1332940
2336308460	2023	2336308460_R1.fastq.gz	2336308460_R2.fastq.gz	SAMN51802356	Successfully loaded	2336308460		PRJNA1332940
2336309047	2023	2336309047_R1.fastq.gz	2336309047_R2.fastq.gz	SAMN51802357	Successfully loaded	2336309047		PRJNA1332940
2336310054	2023	2336310054_R1.fastq.gz	2336310054_R2.fastq.gz	SAMN51802358	Successfully loaded	2336310054		PRJNA1332940
2336400316	2023	2336400316_R1.fastq.gz	2336400316_R2.fastq.gz	SAMN51802359	Successfully loaded	2336400316		PRJNA1332940
2400213188	2024	2400213188_R1.fastq.gz	2400213188_R2.fastq.gz	SAMN51802360	Successfully loaded	2400213188		PRJNA1332940
2400300594	2024	2400300594_R1.fastq.gz	2400300594_R2.fastq.gz	SAMN51802361	Successfully loaded	2400300594		PRJNA1332940
2400313445	2024	2400313445_R1.fastq.gz	2400313445_R2.fastq.gz	SAMN51802362	Successfully loaded	2400313445		PRJNA1332940
2400313594	2024	2400313594_R1.fastq.gz	2400313594_R2.fastq.gz	SAMN51802363	Successfully loaded	2400313594		PRJNA1332940
2400313595	2024	2400313595_R1.fastq.gz	2400313595_R2.fastq.gz	SAMN51802364	Successfully loaded	2400313595		PRJNA1332940
2400512003	2024	2400512003_R1.fastq.gz	2400512003_R2.fastq.gz	SAMN51802365	Successfully loaded	2400512003		PRJNA1332940
2400704067	2024	2400704067_R1.fastq.gz	2400704067_R2.fastq.gz	SAMN51802366	Successfully loaded	2400704067		PRJNA1332940
2400814062	2024	2400814062_R1.fastq.gz	2400814062_R2.fastq.gz	SAMN51802367	Successfully loaded	2400814062		PRJNA1332940
2400814624	2024	2400814624_R1.fastq.gz	2400814624_R2.fastq.gz	SAMN51802368	Successfully loaded	2400814624		PRJNA1332940
2400910010	2024	2400910010_R1.fastq.gz	2400910010_R2.fastq.gz	SAMN51802369	Successfully loaded	2400910010		PRJNA1332940
2400911293	2024	2400911293_R1.fastq.gz	2400911293_R2.fastq.gz	SAMN51802370	Successfully loaded	2400911293		PRJNA1332940
2400914436	2024	2400914436_R1.fastq.gz	2400914436_R2.fastq.gz	SAMN51802371	Successfully loaded	2400914436		PRJNA1332940
2400914519	2024	2400914519_R1.fastq.gz	2400914519_R2.fastq.gz	SAMN51802372	Successfully loaded	2400914519		PRJNA1332940
2400914520	2024	2400914520_R1.fastq.gz	2400914520_R2.fastq.gz	SAMN51802373	Successfully loaded	2400914520		PRJNA1332940
2401012990	2024	2401012990_R1.fastq.gz	2401012990_R2.fastq.gz	SAMN51802374	Successfully loaded	2401012990		PRJNA1332940
2401013278	2024	2401013278_R1.fastq.gz	2401013278_R2.fastq.gz	SAMN51802375	Successfully loaded	2401013278		PRJNA1332940
2401109419	2024	2401109419_R1.fastq.gz	2401109419_R2.fastq.gz	SAMN51802376	Successfully loaded	2401109419		PRJNA1332940
2401209719	2024	2401209719_R1.fastq.gz	2401209719_R2.fastq.gz	SAMN51802377	Successfully loaded	2401209719		PRJNA1332940
2401210795	2024	2401210795_R1.fastq.gz	2401210795_R2.fastq.gz	SAMN51802378	Successfully loaded	2401210795		PRJNA1332940
2401510840	2024	2401510840_R1.fastq.gz	2401510840_R2.fastq.gz	SAMN51802379	Successfully loaded	2401510840		PRJNA1332940
2401511668	2024	2401511668_R1.fastq.gz	2401511668_R2.fastq.gz	SAMN51802380	Successfully loaded	2401511668		PRJNA1332940
2401511864	2024	2401511864_R1.fastq.gz	2401511864_R2.fastq.gz	SAMN51802381	Successfully loaded	2401511864		PRJNA1332940
2401515028	2024	2401515028_R1.fastq.gz	2401515028_R2.fastq.gz	SAMN51802382	Successfully loaded	2401515028		PRJNA1332940
2401608874	2024	2401608874_R1.fastq.gz	2401608874_R2.fastq.gz	SAMN51802383	Successfully loaded	2401608874		PRJNA1332940
2401612300	2024	2401612300_R1.fastq.gz	2401612300_R2.fastq.gz	SAMN51802384	Successfully loaded	2401612300		PRJNA1332940
2401614443	2024	2401614443_R1.fastq.gz	2401614443_R2.fastq.gz	SAMN51802385	Successfully loaded	2401614443		PRJNA1332940
2401712971	2024	2401712971_R1.fastq.gz	2401712971_R2.fastq.gz	SAMN51802386	Successfully loaded	2401712971		PRJNA1332940
2401910515	2024	2401910515_R1.fastq.gz	2401910515_R2.fastq.gz	SAMN51802387	Successfully loaded	2401910515		PRJNA1332940
2402312717	2024	2402312717_R1.fastq.gz	2402312717_R2.fastq.gz	SAMN51802388	Successfully loaded	2402312717		PRJNA1332940
2402313913	2024	2402313913_R1.fastq.gz	2402313913_R2.fastq.gz	SAMN51802389	Successfully loaded	2402313913		PRJNA1332940
2402410827	2024	2402410827_R1.fastq.gz	2402410827_R2.fastq.gz	SAMN51802390	Successfully loaded	2402410827		PRJNA1332940
2402413184	2024	2402413184_R1.fastq.gz	2402413184_R2.fastq.gz	SAMN51802391	Successfully loaded	2402413184		PRJNA1332940
2402604135	2024	2402604135_R1.fastq.gz	2402604135_R2.fastq.gz	SAMN51802392	Successfully loaded	2402604135		PRJNA1332940
2402915707	2024	2402915707_R1.fastq.gz	2402915707_R2.fastq.gz	SAMN51802393	Successfully loaded	2402915707		PRJNA1332940
2402915708	2024	2402915708_R1.fastq.gz	2402915708_R2.fastq.gz	SAMN51802394	Successfully loaded	2402915708		PRJNA1332940
2403009811	2024	2403009811_R1.fastq.gz	2403009811_R2.fastq.gz	SAMN51802395	Successfully loaded	2403009811		PRJNA1332940
2403012785	2024	2403012785_R1.fastq.gz	2403012785_R2.fastq.gz	SAMN51802396	Successfully loaded	2403012785		PRJNA1332940
2403014559	2024	2403014559_R1.fastq.gz	2403014559_R2.fastq.gz	SAMN51802397	Successfully loaded	2403014559		PRJNA1332940
2403109498	2024	2403109498_R1.fastq.gz	2403109498_R2.fastq.gz	SAMN51802398	Successfully loaded	2403109498		PRJNA1332940
2403113226	2024	2403113226_R1.fastq.gz	2403113226_R2.fastq.gz	SAMN51802399	Successfully loaded	2403113226		PRJNA1332940
2403114625	2024	2403114625_R1.fastq.gz	2403114625_R2.fastq.gz	SAMN51802400	Successfully loaded	2403114625		PRJNA1332940
2403114630	2024	2403114630_R1.fastq.gz	2403114630_R2.fastq.gz	SAMN51802401	Successfully loaded	2403114630		PRJNA1332940
2403209012	2024	2403209012_R1.fastq.gz	2403209012_R2.fastq.gz	SAMN51802402	Successfully loaded	2403209012		PRJNA1332940
2403209013	2024	2403209013_R1.fastq.gz	2403209013_R2.fastq.gz	SAMN51802403	Successfully loaded	2403209013		PRJNA1332940
2403309291	2024	2403309291_R1.fastq.gz	2403309291_R2.fastq.gz	SAMN51802404	Successfully loaded	2403309291		PRJNA1332940
2403309550	2024	2403309550_R1.fastq.gz	2403309550_R2.fastq.gz	SAMN51802405	Successfully loaded	2403309550		PRJNA1332940
2403310383	2024	2403310383_R1.fastq.gz	2403310383_R2.fastq.gz	SAMN51802406	Successfully loaded	2403310383		PRJNA1332940
2403408025	2024	2403408025_R1.fastq.gz	2403408025_R2.fastq.gz	SAMN51802407	Successfully loaded	2403408025		PRJNA1332940
2403504620	2024	2403504620_R1.fastq.gz	2403504620_R2.fastq.gz	SAMN51802408	Successfully loaded	2403504620		PRJNA1332940
2403610920	2024	2403610920_R1.fastq.gz	2403610920_R2.fastq.gz	SAMN51802409	Successfully loaded	2403610920		PRJNA1332940
2403611788	2024	2403611788_R1.fastq.gz	2403611788_R2.fastq.gz	SAMN51802410	Successfully loaded	2403611788		PRJNA1332940
2403612977	2024	2403612977_R1.fastq.gz	2403612977_R2.fastq.gz	SAMN51802411	Successfully loaded	2403612977		PRJNA1332940
2403613281	2024	2403613281_R1.fastq.gz	2403613281_R2.fastq.gz	SAMN51802412	Successfully loaded	2403613281		PRJNA1332940
2403712619	2024	2403712619_R1.fastq.gz	2403712619_R2.fastq.gz	SAMN51802413	Successfully loaded	2403712619		PRJNA1332940
2403714828	2024	2403714828_R1.fastq.gz	2403714828_R2.fastq.gz	SAMN51802414	Successfully loaded	2403714828		PRJNA1332940
2403810285	2024	2403810285_R1.fastq.gz	2403810285_R2.fastq.gz	SAMN51802415	Successfully loaded	2403810285		PRJNA1332940
2403912414	2024	2403912414_R1.fastq.gz	2403912414_R2.fastq.gz	SAMN51802416	Successfully loaded	2403912414		PRJNA1332940
2403914769	2024	2403914769_R1.fastq.gz	2403914769_R2.fastq.gz	SAMN51802417	Successfully loaded	2403914769		PRJNA1332940
2404014578	2024	2404014578_R1.fastq.gz	2404014578_R2.fastq.gz	SAMN51802418	Successfully loaded	2404014578		PRJNA1332940
2404310024	2024	2404310024_R1.fastq.gz	2404310024_R2.fastq.gz	SAMN51802419	Successfully loaded	2404310024		PRJNA1332940
2404310087	2024	2404310087_R1.fastq.gz	2404310087_R2.fastq.gz	SAMN51802420	Successfully loaded	2404310087		PRJNA1332940
2404310184	2024	2404310184_R1.fastq.gz	2404310184_R2.fastq.gz	SAMN51802421	Successfully loaded	2404310184		PRJNA1332940
2404312739	2024	2404312739_R1.fastq.gz	2404312739_R2.fastq.gz	SAMN51802422	Successfully loaded	2404312739		PRJNA1332940
2404314034	2024	2404314034_R1.fastq.gz	2404314034_R2.fastq.gz	SAMN51802423	Successfully loaded	2404314034		PRJNA1332940
2404314079	2024	2404314079_R1.fastq.gz	2404314079_R2.fastq.gz	SAMN51802424	Successfully loaded	2404314079		PRJNA1332940
2404314196	2024	2404314196_R1.fastq.gz	2404314196_R2.fastq.gz	SAMN51802425	Successfully loaded	2404314196		PRJNA1332940
2404315252	2024	2404315252_R1.fastq.gz	2404315252_R2.fastq.gz	SAMN51802426	Successfully loaded	2404315252		PRJNA1332940
2404414929	2024	2404414929_R1.fastq.gz	2404414929_R2.fastq.gz	SAMN51802427	Successfully loaded	2404414929		PRJNA1332940
2404512133	2024	2404512133_R1.fastq.gz	2404512133_R2.fastq.gz	SAMN51802428	Successfully loaded	2404512133		PRJNA1332940
2404513406	2024	2404513406_R1.fastq.gz	2404513406_R2.fastq.gz	SAMN51802429	Successfully loaded	2404513406		PRJNA1332940
2404514557	2024	2404514557_R1.fastq.gz	2404514557_R2.fastq.gz	SAMN51802430	Successfully loaded	2404514557		PRJNA1332940
2404807946	2024	2404807946_R1.fastq.gz	2404807946_R2.fastq.gz	SAMN51802431	Successfully loaded	2404807946		PRJNA1332940
2405013946	2024	2405013946_R1.fastq.gz	2405013946_R2.fastq.gz	SAMN51802432	Successfully loaded	2405013946		PRJNA1332940
2405411817	2024	2405411817_R1.fastq.gz	2405411817_R2.fastq.gz	SAMN51802433	Successfully loaded	2405411817		PRJNA1332940
2405413914	2024	2405413914_R1.fastq.gz	2405413914_R2.fastq.gz	SAMN51802434	Successfully loaded	2405413914		PRJNA1332940
2405413915	2024	2405413915_R1.fastq.gz	2405413915_R2.fastq.gz	SAMN51802435	Successfully loaded	2405413915		PRJNA1332940
2405506915	2024	2405506915_R1.fastq.gz	2405506915_R2.fastq.gz	SAMN51802436	Successfully loaded	2405506915		PRJNA1332940
2405709971	2024	2405709971_R1.fastq.gz	2405709971_R2.fastq.gz	SAMN51802437	Successfully loaded	2405709971		PRJNA1332940
2405710923b	2024	2405710923b_R1.fastq.gz	2405710923b_R2.fastq.gz	SAMN51802438	Successfully loaded	2405710923b		PRJNA1332940
2405712636	2024	2405712636_R1.fastq.gz	2405712636_R2.fastq.gz	SAMN51802439	Successfully loaded	2405712636		PRJNA1332940
2405806079	2024	2405806079_R1.fastq.gz	2405806079_R2.fastq.gz	SAMN51802440	Successfully loaded	2405806079		PRJNA1332940
2405812563	2024	2405812563_R1.fastq.gz	2405812563_R2.fastq.gz	SAMN51802441	Successfully loaded	2405812563		PRJNA1332940
2405814642	2024	2405814642_R1.fastq.gz	2405814642_R2.fastq.gz	SAMN51802442	Successfully loaded	2405814642		PRJNA1332940
2405814749	2024	2405814749_R1.fastq.gz	2405814749_R2.fastq.gz	SAMN51802443	Successfully loaded	2405814749		PRJNA1332940
2405910307	2024	2405910307_R1.fastq.gz	2405910307_R2.fastq.gz	SAMN51802444	Successfully loaded	2405910307		PRJNA1332940
2405911810	2024	2405911810_R1.fastq.gz	2405911810_R2.fastq.gz	SAMN51802445	Successfully loaded	2405911810		PRJNA1332940
2405912672	2024	2405912672_R1.fastq.gz	2405912672_R2.fastq.gz	SAMN51802446	Successfully loaded	2405912672		PRJNA1332940
2406014515	2024	2406014515_R1.fastq.gz	2406014515_R2.fastq.gz	SAMN51802447	Successfully loaded	2406014515		PRJNA1332940
2406112562	2024	2406112562_R1.fastq.gz	2406112562_R2.fastq.gz	SAMN51802448	Successfully loaded	2406112562		PRJNA1332940
2406113238	2024	2406113238_R1.fastq.gz	2406113238_R2.fastq.gz	SAMN51802449	Successfully loaded	2406113238		PRJNA1332940
2406208402	2024	2406208402_R1.fastq.gz	2406208402_R2.fastq.gz	SAMN51802450	Successfully loaded	2406208402		PRJNA1332940
2406412381	2024	2406412381_R1.fastq.gz	2406412381_R2.fastq.gz	SAMN51802451	Successfully loaded	2406412381		PRJNA1332940
2406412882	2024	2406412882_R1.fastq.gz	2406412882_R2.fastq.gz	SAMN51802452	Successfully loaded	2406412882		PRJNA1332940
2406413899	2024	2406413899_R1.fastq.gz	2406413899_R2.fastq.gz	SAMN51802453	Successfully loaded	2406413899		PRJNA1332940
2406413973	2024	2406413973_R1.fastq.gz	2406413973_R2.fastq.gz	SAMN51802454	Successfully loaded	2406413973		PRJNA1332940
2406611243	2024	2406611243_R1.fastq.gz	2406611243_R2.fastq.gz	SAMN51802455	Successfully loaded	2406611243		PRJNA1332940
2406613465	2024	2406613465_R1.fastq.gz	2406613465_R2.fastq.gz	SAMN51802456	Successfully loaded	2406613465		PRJNA1332940
2406613967	2024	2406613967_R1.fastq.gz	2406613967_R2.fastq.gz	SAMN51802457	Successfully loaded	2406613967		PRJNA1332940
2406713075	2024	2406713075_R1.fastq.gz	2406713075_R2.fastq.gz	SAMN51802458	Successfully loaded	2406713075		PRJNA1332940
2406810010	2024	2406810010_R1.fastq.gz	2406810010_R2.fastq.gz	SAMN51802459	Successfully loaded	2406810010		PRJNA1332940
2406908444	2024	2406908444_R1.fastq.gz	2406908444_R2.fastq.gz	SAMN51802460	Successfully loaded	2406908444		PRJNA1332940
2407211814	2024	2407211814_R1.fastq.gz	2407211814_R2.fastq.gz	SAMN51802461	Successfully loaded	2407211814		PRJNA1332940
2407213912	2024	2407213912_R1.fastq.gz	2407213912_R2.fastq.gz	SAMN51802462	Successfully loaded	2407213912		PRJNA1332940
2407313922	2024	2407313922_R1.fastq.gz	2407313922_R2.fastq.gz	SAMN51802463	Successfully loaded	2407313922		PRJNA1332940
2407315652	2024	2407315652_R1.fastq.gz	2407315652_R2.fastq.gz	SAMN51802464	Successfully loaded	2407315652		PRJNA1332940
2407315670	2024	2407315670_R1.fastq.gz	2407315670_R2.fastq.gz	SAMN51802465	Successfully loaded	2407315670		PRJNA1332940
2407315683	2024	2407315683_R1.fastq.gz	2407315683_R2.fastq.gz	SAMN51802466	Successfully loaded	2407315683		PRJNA1332940
2407413533	2024	2407413533_R1.fastq.gz	2407413533_R2.fastq.gz	SAMN51802467	Successfully loaded	2407413533		PRJNA1332940
2407414054B	2024	2407414054B_R1.fastq.gz	2407414054B_R2.fastq.gz	SAMN51802468	Successfully loaded	2407414054B		PRJNA1332940
2407511856B	2024	2407511856B_R1.fastq.gz	2407511856B_R2.fastq.gz	SAMN51802469	Successfully loaded	2407511856B		PRJNA1332940
2407514919	2024	2407514919_R1.fastq.gz	2407514919_R2.fastq.gz	SAMN51802470	Successfully loaded	2407514919		PRJNA1332940
2407705103	2024	2407705103_R1.fastq.gz	2407705103_R2.fastq.gz	SAMN51802471	Successfully loaded	2407705103		PRJNA1332940
2407705904	2024	2407705904_R1.fastq.gz	2407705904_R2.fastq.gz	SAMN51802472	Successfully loaded	2407705904		PRJNA1332940
2407811095	2024	2407811095_R1.fastq.gz	2407811095_R2.fastq.gz	SAMN51802473	Successfully loaded	2407811095		PRJNA1332940
2407811474	2024	2407811474_R1.fastq.gz	2407811474_R2.fastq.gz	SAMN51802474	Successfully loaded	2407811474		PRJNA1332940
2407812824	2024	2407812824_R1.fastq.gz	2407812824_R2.fastq.gz	SAMN51802475	Successfully loaded	2407812824		PRJNA1332940
2407815968	2024	2407815968_R1.fastq.gz	2407815968_R2.fastq.gz	SAMN51802476	Successfully loaded	2407815968		PRJNA1332940
2408011303	2024	2408011303_R1.fastq.gz	2408011303_R2.fastq.gz	SAMN51802477	Successfully loaded	2408011303		PRJNA1332940
2408110904	2024	2408110904_R1.fastq.gz	2408110904_R2.fastq.gz	SAMN51802478	Successfully loaded	2408110904		PRJNA1332940
2408111608B	2024	2408111608B_R1.fastq.gz	2408111608B_R2.fastq.gz	SAMN51802479	Successfully loaded	2408111608B		PRJNA1332940
2408503490	2024	2408503490_R1.fastq.gz	2408503490_R2.fastq.gz	SAMN51802480	Successfully loaded	2408503490		PRJNA1332940
2408511036	2024	2408511036_R1.fastq.gz	2408511036_R2.fastq.gz	SAMN51802481	Successfully loaded	2408511036		PRJNA1332940
2408511101	2024	2408511101_R1.fastq.gz	2408511101_R2.fastq.gz	SAMN51802482	Successfully loaded	2408511101		PRJNA1332940
2408515411	2024	2408515411_R1.fastq.gz	2408515411_R2.fastq.gz	SAMN51802483	Successfully loaded	2408515411		PRJNA1332940
2408711731	2024	2408711731_R1.fastq.gz	2408711731_R2.fastq.gz	SAMN51802484	Successfully loaded	2408711731		PRJNA1332940
2408712789	2024	2408712789_R1.fastq.gz	2408712789_R2.fastq.gz	SAMN51802485	Successfully loaded	2408712789		PRJNA1332940
2408712955	2024	2408712955_R1.fastq.gz	2408712955_R2.fastq.gz	SAMN51802486	Successfully loaded	2408712955		PRJNA1332940
2409105754	2024	2409105754_R1.fastq.gz	2409105754_R2.fastq.gz	SAMN51802487	Successfully loaded	2409105754		PRJNA1332940
