# Supplementary material for: Increased Diversity and Introduction of Multidrug-Resistant Strains of Neisseria gonorrhoeae Following Cessation of COVID-19 Pandemic–Related Travel Restrictions: An Observational Genomic Epidemiologic Study
Source: J Infect Dis. 2026 Feb 12;233(5):e1130–40. doi: 10.1093/infdis/jiag097 (PMC13175631; doi:10.1093/infdis/jiag097)
Supplement: jiag097_Supplementary_Data [file jiag097_supplementary_data.zip › Supplementaty_Table2_Interstate_NGSTAR_isolate_enhanced_epi.xlsx]

## Sheet: Sheet1
Supplementary Table 2: NG-STAR 38 and 1038 mono-cgMLST h30 interstate cluster analysis. Cases linked at the cgMLST h5 threshold are highlighted in the same colour.
Sample ID	Case Location	Collection Date (year)	cgMLST h30 cluster name	MLST	NG-STAR	cgMLST h5 cluster #	Acquisition Location
cgc22-sample01	South Australia	2022	cgC-22	7827	38	41	South Australia
cgc22-sample02	South Australia	2022	cgC-22	7827	38	66	South Australia
cgc22-sample03	South Australia	2022	cgC-22	7827	38	66	South Australia
cgc22-sample04	South Australia	2022	cgC-22	7827	38	66	South Australia
cgc22-sample05	South Australia	2022	cgC-22	7827	38	66	South Australia
cgc22-sample06	South Australia	2022	cgC-22	7827	38	66	South Australia
cgc22-sample07	South Australia	2022	cgC-22	7827	38	66	South Australia
cgc22-sample08	South Australia	2022	cgC-22	7827	38	66	South Australia
cgc22-sample09	South Australia	2022	cgC-22	7827	38	66	South Australia
cgc22-sample10	South Australia	2023	cgC-22	7827	38	66	South Australia
cgc22-sample11	Victoria	2021	cgC-22	7827	38	66	Unknown
cgc22-sample12	Victoria	2021	cgC-22	7827	38	66	Unknown
cgc22-sample13	Victoria	2021	cgC-22	7827	38	66	Unknown
cgc22-sample14	Victoria	2021	cgC-22	7827	38	66	Unknown
cgc22-sample15	South Australia	2022	cgC-22	7827	38	67	Interstate
cgc22-sample16	South Australia	2022	cgC-22	7827	38	100	South Australia
cgc22-sample17	South Australia	2022	cgC-22	7827	38	126	Interstate
cgc22-sample18	South Australia	2022	cgC-22	7827	38	134	South Australia
cgc22-sample19	South Australia	2022	cgC-22	7827	38	162	South Australia
cgc22-sample20	South Australia	2022	cgC-22	7827	38	210	South Australia
cgc22-sample21	South Australia	2022	cgC-22	7827	38	210	South Australia
cgc22-sample22	South Australia	2022	cgC-22	7827	38	210	Interstate
cgc22-sample23	South Australia	2023	cgC-22	7827	38	210	South Australia
cgc22-sample24	South Australia	2023	cgC-22	7827	38	210	South Australia
cgc22-sample25	South Australia	2023	cgC-22	7827	38	265	South Australia
cgc22-sample26	South Australia	2023	cgC-22	7827	38	307	South Australia
cgc86-sample01	South Australia	2023	cgC-86	1580	1038	268	South Australia
cgc86-sample02	South Australia	2023	cgC-86	1580	1038	268	South Australia
cgc86-sample03	South Australia	2023	cgC-86	1580	1038	268	South Australia
cgc86-sample04	South Australia	2023	cgC-86	1580	1038	268	South Australia
cgc86-sample05	South Australia	2023	cgC-86	1580	1038	268	South Australia
cgc86-sample06	South Australia	2023	cgC-86	1580	1038	268	South Australia
cgc86-sample07	South Australia	2023	cgC-86	1580	1038	268	South Australia
cgc86-sample08	South Australia	2023	cgC-86	1580	1038	268	Unknown
cgc86-sample09	South Australia	2023	cgC-86	1580	1038	268	Unknown
cgc86-sample10	South Australia	2023	cgC-86	1580	1038	268	South Australia
cgc86-sample11	South Australia	2024	cgC-86	1580	1038	268	South Australia
cgc86-sample12	South Australia	2023	cgC-86	1580	1038	341	South Australia
cgc86-sample13	South Australia	2023	cgC-86	1580	1038	341	South Australia
cgc86-sample14	South Australia	2023	cgC-86	1580	1038	348	Unknown
cgc86-sample15	Victoria	2019	cgC-86	1580	1038	654	Unknown
cgc86-sample16	Victoria	2019	cgC-86	1580	1038	654	Unknown
